# Supplementary material for: Excessive ammonium assimilation by plastidic glutamine synthetase causes ammonium toxicity in Arabidopsis thaliana
Source: Nat Commun. 2021 Aug 16;12:4944. doi: 10.1038/s41467-021-25238-7 (PMC8367978; doi:10.1038/s41467-021-25238-7)
Supplement: Supplementary file 4 — Dataset 1 [file 41467_2021_25238_MOESM4_ESM.xlsx]

## Sheet: Supplementary Data 1
Supplementary Data 1 The list of ammonium-inducible genes and ammonium-repressive genes in A. thaliana shoots The genes having Log2 |FC| ≧ 1 (Li et al. 2012 Plant Physiol.) were extracted. In our experiments, the Log2 (ami2/Col) on gene expression was calculated, only when the calls were positive in two independent experiments.
Ammonium-inducible genes in shoots
AGI No.	Log2 (NH4+ treatment/Control) (Li et al. 2012)	Log2 (ami2/Col) (Experiment 1 in the present paper)	Log2 (ami2/Col) (Experiment 2 in the present paper)
AT1G02470	2.53091	-1.26122	-0.668723
AT1G05680	3.22119	-1.74317	-0.61599
AT1G09500	3.06062	-2.14475	0.22346
AT1G17180	2.42031	-1.55509	-1.0409
AT1G22500	2.3158	-1.8805	-1.17433
AT1G31750	1.8062	-0.457303	-0.632666
AT1G67810	2.03397	-0.656193	-0.584625
AT1G73120	4.15651	-0.495648	-1.03431
AT2G02930	1.21781	-0.302966	-0.371165
AT2G04050	2.2452	-4.07078	-2.53082
AT2G04070	3.1518	-1.56948	-0.927452
AT2G21640	2.15693	-1.77435	-1.69348
AT2G27830	1.76205	-1.34532	-0.762671
AT2G29490	1.41434	-0.864914	-0.196708
AT2G29500	1.59998	-1.54639	-0.910774
AT2G38210	2.14426	-0.366675	-0.507224
AT2G41730	2.0873	-1.46321	-1.23875
AT3G04000	1.99109	-1.84434	-0.848483
AT3G06700	2.02512	-0.0952815	0.225941
AT3G13080	1.3754	-0.574869	-0.203039
AT3G28740	1.91262	-0.924189	-0.933481
AT3G46230	3.07649	1.34034	0.46511
AT3G61620	4.97704	-0.443664	-0.544603
AT3G61630	2.28528	-1.89489	-1.65051
AT4G21830	2.14668	-3.50862	-2.62084
AT4G28020	1.45131	-0.419154	0.0567344
AT4G29740	1.57545	-0.11851	-0.521369
AT4G30670	2.23335	-1.39473	-0.780967
AT5G09570	3.09625	-0.718859	-0.596122
AT5G19120	1.98637	-1.03134	-1.25744
AT5G23730	1.28023	0.16802	0.0460889
AT5G27920	1.87663	-0.481946	-0.624072
AT5G40690	2.08925	-0.380992	-0.049238
AT5G49560	1.95286	-0.842082	-0.90813
AT5G50760	1.90589	-3.02704	-2.42048
AT5G54530	1.73104	-0.452706	-0.340442
AT5G57980	1.75309	-0.402547	-1.15586
AT5G66650	2.11937	-2.84852	-2.18205
Ammonium-repressive genes in shoots
AGI code	Log2 (NH4+ treatment/Control) (Li et al. 2012)	Log2 (ami2/Col) (Experiment 1 in the present paper)	Log2 (ami2/Col) (Experiment 2 in the present paper)
AT1G04770	-1.65552	0.682163	0.102703
AT1G14360	-2.12651	0.00927222	0.208501
AT1G21910	-1.11754	0.110252	0.0825321
AT1G22160	-2.16146	1.08625	0.777909
AT1G68600	-2.95093	-0.638421	0.542863
AT1G75380	-1.56905	0.291295	0.348994
AT1G80130	-2.19924	0.904346	1.49003
AT2G02810	-2.14355	0.331968	-0.241422
AT2G14560	-1.7372	1.22673	1.54348
AT3G08970	-1.72926	-0.0848418	0.366128
AT3G23250	-2.13416	-0.866975	-0.885021
AT3G24090	-1.57674	0.58562	0.30201
AT3G26210	-1.87147	1.50578	2.06381
AT3G45970	-2.1748	-0.084366	0.625197
AT3G53668	-2.11508	0.823322	0.187279
AT3G57240	-1.59319	1.53659	0.947533
AT4G02330	-2.98925	-0.246475	0.269148
AT4G15210	-3.23268	-0.630382	0.548967
AT4G21760	-1.77947	1.90276	0.566896
AT4G23140	-2.34526	4.02398	3.82548
AT4G23160	-2.04523	4.02398	3.82548
AT4G23210	-1.70224	0.279674	-0.0481365
AT4G23810	-2.01376	3.42073	1.70466
AT4G25810	-3.48686	-1.5128	-1.37579
AT4G39210	-1.85905	0.272908	0.629224
AT5G03160	-2.18826	-0.265037	0.244739
AT5G24660	-1.34977	0.649869	0.224545
AT5G25440	-1.83358	0.978801	0.933445
AT5G26220	-3.4968	0.206535	-1.47518
AT5G48370	-1.79604	0.103951	0.355191
AT5G55050	-1.96611	-1.62544	-0.154678
