# Supplementary material for: Excessive ammonium assimilation by plastidic glutamine synthetase causes ammonium toxicity in Arabidopsis thaliana
Source: Nat Commun. 2021 Aug 16;12:4944. doi: 10.1038/s41467-021-25238-7 (PMC8367978; doi:10.1038/s41467-021-25238-7)
Supplement: Supplementary file 5 — Dataset 2 [file 41467_2021_25238_MOESM5_ESM.xlsx]

## Sheet: Supplementary Data 2
Supplementary Data 2 The list of acidic stress-inducible genes and acidic stress-repressive genes in A. thaliana shoots The genes having Log2 |FC| ≧ 1 (Lager et al. 2010 Plant Cell Environ.) were extracted. In our experiments, the Log2 (ami2/Col) on each gene expression was calculated, only when the calls were positive in two independent experiments.
Early acidic stress-inducible genes
AGI No.	Log2 (pH4.5 treatment/pH 6.0 Control) (Lager et al. 2010)	Log2 (ami2/Col) (Experiment 1 in the present paper)	Log2 (ami2/Col) (Experiment 2 in the present paper)
AT5G57560	5.5271	-1.67162	-1.46671
AT1G35140	4.76326	-2.45116	-1.01024
AT5G52760	4.17527	0.474936	-0.259276
AT4G38400	3.65861	-0.479204	-0.0145558
AT4G25810	3.59205	-1.5128	-1.37579
AT4G08950	3.49692	-1.40723	-0.898631
AT5G54490	3.35053	0.242285	0.317981
AT4G38420	3.13932	-0.200907	-0.124499
AT5G66650	3.03925	-2.84852	-2.18205
AT4G37240	2.82215	0.133927	-0.0975263
AT4G27280	2.80934	-0.280408	0.062756
AT4G24570	2.67836	0.04696	-0.142264
AT5G63790	2.61705	0.0456854	0.450468
AT3G50930	2.56659	-0.156589	-0.116088
AT5G52750	2.49399	-0.0409478	0.388993
AT1G59660	2.49124	0.721563	0.388088
AT1G80840	2.44767	0.646506	0.350118
AT2G41640	2.42951	-0.37068	-0.485211
AT1G61340	2.41888	-0.294752	0.256826
AT2G32190	2.28647	-0.486361	-0.242515
AT5G37770	2.25542	0.184848	-0.00249718
AT3G45970	2.23359	-0.084366	0.625197
AT4G30290	2.17877	-0.0816503	-0.186749
AT1G76650	2.14097	-0.627157	-0.356029
AT4G24110	2.11857	-1.68601	-0.84341
AT3G62720	2.11187	-0.512693	0.156504
AT4G02330	2.06932	-0.246475	0.269148
AT2G28400	2.06387	-1.55571	-0.363842
AT5G14730	2.05254	-0.179537	0.0494564
AT1G01720	2.04109	-0.369702	0.216868
AT5G06860	2.03445	-2.2668	-1.59112
AT1G02810	2.00015	-0.601451	-0.639002
AT4G30280	1.99461	-1.28061	-0.949434
AT5G22530	1.93242	-1.37716	-1.67768
AT3G28180	1.92979	-0.561286	-0.032411
AT3G56400	1.9225	0.91776	0.963978
AT1G68410	1.89888	-0.737686	0.366815
AT4G31800	1.87311	-0.869575	-0.963485
AT1G32920	1.86689	-1.0659	-0.11132
AT5G64870	1.86526	0.513732	0.0661985
AT4G17490	1.82922	-0.462372	-0.112411
AT3G44735	1.81473	0.547072	0.472753
AT1G57560	1.8139	0.499274	0.343302
AT4G36500	1.79875	-0.306965	-0.0695442
AT1G25400	1.75453	-0.353637	-0.145759
AT5G47220	1.7285	0.029404	-0.548038
AT4G29780	1.72238	0.122329	-0.335153
AT4G01870	1.7176	-0.498541	0.281839
AT4G24160	1.66545	0.129008	0.498619
AT4G13180	1.65786	-0.469986	-0.0375719
AT1G44830	1.65459	2.96246	0.675273
AT2G24600	1.65117	-0.450604	-0.154757
AT3G57450	1.63557	-0.59191	-0.242679
AT3G16150	1.63552	-0.251877	0.560336
AT4G36010	1.63145	-0.673704	0.134626
AT2G16900	1.63042	0.13268	-0.0820645
AT2G47550	1.62183	-1.16616	-0.394911
AT2G15490	1.61159	-1.79579	-1.28023
AT1G66180	1.5941	-1.38272	-0.957745
AT4G34710	1.5726	-1.2268	-1.08141
AT1G77450	1.54037	-0.859396	-0.256048
AT2G17230	1.53204	0.348694	0.00568663
AT3G56880	1.51273	-0.0788953	-0.173741
AT3G50060	1.49427	0.296552	-0.0662551
AT3G54150	1.49087	-1.16572	-0.946409
AT5G64310	1.49005	0.0881138	0.46337
AT1G73010	1.48703	-0.54372	-0.47875
AT5G45110	1.48195	-0.248288	0.974313
AT2G41100	1.4769	0.146153	-0.19242
AT2G34930	1.44962	-0.946351	-0.486213
AT3G25780	1.43358	-1.21638	-1.23682
AT5G10830	1.42629	-0.274242	-0.111235
AT2G45400	1.42409	-0.61552	-0.414357
AT1G76520	1.41328	-0.837629	-0.423431
AT4G29610	1.40357	-0.207018	0.440528
AT5G37260	1.39274	0.311594	-0.0600127
AT1G43910	1.39255	-0.522761	-0.933462
AT3G05320	1.39042	0.411506	0.117066
AT2G19800	1.38996	-2.8551	-2.5338
AT3G25730	1.38359	0.328187	-0.519045
AT1G14480	1.3759	-0.25724	-0.032207
AT1G66160	1.37497	-0.771991	-0.677576
AT3G53400	1.37256	0.170694	-0.0252837
AT5G14760	1.36347	-0.0360375	-0.38176
AT1G27730	1.3624	0.457253	0.0373521
AT1G55920	1.35381	-0.137324	0.138118
AT2G39980	1.35317	1.03044	0.487731
AT2G01180	1.35161	-0.67423	-0.307124
AT5G51190	1.34851	-0.154956	-0.601547
AT5G66210	1.30426	0.331675	0.0104485
AT2G44840	1.29892	-1.85546	-1.32726
AT1G27200	1.28431	-0.912625	-0.827583
AT5G10380	1.27513	0.225409	-0.14858
AT5G54380	1.25855	-0.296409	0.254157
AT5G08350	1.24903	-0.30956	-0.339828
AT3G54810	1.24812	0.46542	0.0246834
AT4G27652	1.23474	-0.319315	-0.158384
AT1G67810	1.23291	-0.656193	-0.584625
AT4G13340	1.23158	-0.719413	-0.580689
AT2G36220	1.22566	0.658384	0.431837
AT2G32140	1.21717	-0.736966	-0.689281
AT2G43290	1.21704	0.628771	0.431032
AT2G46400	1.21338	0.0930112	0.0176856
AT4G14680	1.21121	-0.895489	-0.743355
AT2G38470	1.21048	-0.0660611	0.231146
AT3G25600	1.21028	0.431531	0.757121
AT3G59080	1.20967	-0.916598	-0.153288
AT4G30470	1.20625	-0.564211	0.0525692
AT3G23170	1.1901	0.20349	0.730002
AT3G61190	1.18898	-0.0931979	-1.16361
AT2G46600	1.16847	-0.356533	-0.155625
AT2G45080	1.16213	1.94658	-0.186021
AT2G15480	1.16199	-0.24303	0.152735
AT5G18470	1.1551	0.831497	0.518499
AT1G21910	1.15476	0.110252	0.0825321
AT4G34150	1.15283	0.568846	0.0939328
AT3G44630	1.14637	0.288754	0.295784
AT2G06850	1.14461	1.123	0.25736
AT2G29120	1.14154	0.0607442	-0.508919
AT1G56060	1.13964	0.407464	-0.120013
AT4G17460	1.13612	1.03274	0.622973
AT3G27360	1.1358	0.34495	0.267358
AT3G59220	1.13446	-1.98509	-0.732814
AT5G48570	1.13119	1.33956	0.931425
AT1G72940	1.12844	-0.922627	-0.461538
AT1G17180	1.127	-1.55509	-1.0409
AT1G17620	1.1261	-0.287975	0.285247
AT1G72920	1.12598	-0.8495	-0.281345
AT5G62020	1.12339	-0.48877	-0.448943
AT2G27080	1.12135	-0.302657	0.308885
AT5G39670	1.11878	0.520575	-0.0815776
AT1G37130	1.1185	-0.756001	-0.535423
AT3G30775	1.10793	-2.54442	-1.94989
AT2G26440	1.10364	0.310722	0.149179
AT3G59350	1.09797	-0.48911	-0.198265
AT1G05000	1.09573	-1.49164	-0.9275
AT1G66400	1.07635	-0.0429243	-0.0318665
AT2G47160	1.06948	0.926319	0.446185
AT3G24530	1.06912	0.190141	0.268295
AT2G32030	1.06752	-0.758085	-0.656347
AT2G41380	1.06447	-1.82067	-1.1342
AT5G49280	1.06238	-1.69959	-0.650642
AT5G12940	1.06179	-0.588462	-0.870137
AT2G22500	1.05867	-0.0616678	-0.0702445
AT5G57340	1.05746	0.734499	1.04574
AT1G69680	1.05664	-0.143925	0.297575
AT3G26980	1.05398	0.0455926	0.0392876
AT4G12720	1.05173	0.172193	0.0727722
AT3G55980	1.04709	-0.0152479	0.198646
AT3G19680	1.04255	0.123003	-0.203855
AT5G13190	1.03412	0.0416989	0.0106061
AT1G62500	1.0311	0.885965	0.242685
AT1G69840	1.027	0.189372	-0.000733222
AT4G28085	1.01569	-0.802484	-1.39473
AT3G61640	1.01164	-0.181149	-0.218007
AT5G65300	1.00589	-0.125208	-0.00165637
AT5G64300	1.00372	-0.215072	-0.231982
Early acidic stress-repressive genes
AGI No.	Log2 (pH4.5 treatment/pH 6.0 Control) (Lager et al. 2010)	Log2 (ami2/Col) (Experiment 1 in the present paper)	Log2 (ami2/Col) (Experiment 2 in the present paper)
AT5G02260	-3.4017	0.535131	0.582238
AT3G26740	-2.13976	0.090057	0.00591957
AT1G16510	-1.84296	1.26742	1.00673
AT1G71030	-1.26737	0.073572	-0.520347
AT2G25680	-1.25033	0.0585695	0.91726
AT1G20190	-1.23781	0.0473797	0.334253
AT4G13510	-1.21237	1.17911	0.595782
AT2G30520	-1.21204	0.856382	0.519888
AT1G13110	-1.19268	0.251925	0.16699
AT5G15230	-1.14381	2.49538	2.3665
AT5G57785	-1.12273	1.34082	0.957167
AT4G10270	-1.11051	1.40402	0.336126
AT1G67750	-1.08336	1.72729	1.01041
AT2G02950	-1.05817	-0.0665727	-0.312278
AT1G48330	-1.02918	1.80357	1.09677
AT5G06270	-1.02877	0.353741	0.384634
AT1G70710	-1.02692	0.862895	0.237699
AT5G13930	-1.02666	-0.821635	-0.473067
AT1G05300	-1.00964	0.00649052	0.55898
AT3G30180	-1.00874	-0.0186541	-0.249411
AT3G51240	-1.00548	-0.946246	-0.356544
AT1G24530	-1.00162	1.74181	0.394749
