# Supplementary material for: Excessive ammonium assimilation by plastidic glutamine synthetase causes ammonium toxicity in Arabidopsis thaliana
Source: Nat Commun. 2021 Aug 16;12:4944. doi: 10.1038/s41467-021-25238-7 (PMC8367978; doi:10.1038/s41467-021-25238-7)
Supplement: Supplementary file 6 — Dataset 3 [file 41467_2021_25238_MOESM6_ESM.xlsx]

## Sheet: Supplementary Data 3
Supplementary Data 3 Primer sequences
AGI No.	Gene name	Description	Primer 1 (5'->3')			Primer 2 (5'->3')			Reference
AT3G18780	ACT2	RT-PCR	TGTCCTCCTCACTTTCATCAGC			CATCAATTCGATCACTCAGAGC			Kiba et al. (2013)
AT3G53750	ACT3	Q-PCR	GGCTAACCGTGAGAAGATGA			CGACCTGCAAGATCAAGACG			Hachiya et al. (2016)
AT1G08430	ALMT1	Q-PCR	GGCAGTGTGCCTACAGGATT			AGATTTGCATGCAGCTTGTG			The present study
AT1G08430	ALMT1	RT-PCR	GGCCGACCGTGCTATACGAG			CATGAGTCCTGTGAACTCCC			Sawaki et al. (2009)
AT5G66650	CMCU	Q-PCR	GAATTATGGGCCGGATTAGG			ACGACAGTTCCCAAAACGTC			The present study
AT3G22200	GABAT	Q-PCR	TGTTAGTCCGTGTTGCAGGTGA			CACTTCTTGTGCTGAGCCTTGA			Sawaki et al. (2009)
AT5G17330	GAD1	Q-PCR	ACAGGAAGAAGACGAGTGGTAT			GAAACTTGGTTCAGTAATAAAGGGA			Sawaki et al. (2009)
AT5G07440	GDH2	Q-PCR	CACTGGAAAGCCCATTGATCT			TGTCGCTTACTGCAACCACT			Patterson et al. (2010)
AT5G37600	GLN1;1	Q-PCR	CATCAACCTTAACCTCTCAGACTCCACT			ACTTCAGCTGCAACATCAGGGTTGCTA			Ishiyama et al. (2004)
AT1G66200	GLN1;2	Q-PCR	AGCCAAGCTTCTCGATCGCC			TGGAATGGAGCTGGTGCTCA			Hachiya et al. (2016)
AT3G17820	GLN1;3	Q-PCR	GAAAGCACGAAACCGCAGA			GCGACTCCCCAAGAGAATG			The present study
AT5G35630	GLN2	Q-PCR	TTGACCAGTTCTCATGGGGC			TTAGATGCTGGACGGCGATC			Hachiya et al. (2016)
AT5G35630	GLN2	RT-PCR/gPCR	ATGGCTCAGATCTTAGCAGC			TTAAACATTCAAAGAAAGCTT			The present study
AT2G19800	MIOX2	Q-PCR	GCTGTCGTTGGCGATACATTTC			AGGGTCGTGCCATTCTTCTTAG			Endres and Tenhaken (2009)
AT1G37130	NIA2	Q-PCR	AAGGGAGGAACTGGATGGTT			CGGTACTGTATGCCCAACCT			Konishi and Yanagisawa (2011)
AT1G37130	NIA2	RT-PCR	CTTACAAACCTCCCGTTCCA			GCATAATCGCCTCGGAAATA			The present study
AT1G12110	NRT1.1	Q-PCR	AAACAAAAGCTGCCACACAC			GCACGATTTGTTTCACTTCCTC			Lager et al. (2010)
AT5G38710	PDH2	Q-PCR	TCCACAGGTGCTTTAGACCG			TCCTGTGTCTTCACCAAGCC			The present study
AT5G06860	PGIP1	Q-PCR	TAAACCAAGCTTATCTCTAGGATTA			CCATCAAATAAAACATTTTGAAAATGTGC			Sawaki et al. (2009)
AT5G06870	PGIP2	Q-PCR	CCTAATCATACAAGACGGCGAGA			TTGGCGATAGTGGGTTGGA			Di et al. (2010)
AT1G34370	STOP1	Q-PCR/RT-PCR	GAAGGTCATGTTGTGGAGGAAC			GAGTATGCGGTGCGAGAATC			Sawaki et al. (2009)
AT4G34270	TIP41	Q-PCR	CATTTCAGTCTCTATCTGCGAAAGGGTATCC			CACCACAATAAGTCAGTGGAGTAACTCCTTAC			Hong et al. (2010)
