# Supplementary material for: Excessive ammonium assimilation by plastidic glutamine synthetase causes ammonium toxicity in Arabidopsis thaliana
Source: Nat Commun. 2021 Aug 16;12:4944. doi: 10.1038/s41467-021-25238-7 (PMC8367978; doi:10.1038/s41467-021-25238-7)
Supplement: Supplementary file 7 — Dataset 4 [file 41467_2021_25238_MOESM7_ESM.xlsx]

## Sheet: Supplementary Data 4
Supplementary Data 4 Microarray results
	Col Exp1	ina1c1_Detection	ami2 Exp1	ina3a1_Detection	Col Exp2	ina2c2_Detection	ami2 Exp2	ina4a2_Detection	Gene Symbol	Ensembl	Descriptions
244901_at	32.9	P	57.1	P	75	P	52.6	P	ORF25	ATMG00640	hypothetical protein
244902_at	91.7	P	64.9	P	46.2	A	81.5	P	NAD4L	ATMG00650	NADH dehydrogenase subunit 4L
244903_at	215.1	P	182.8	P	149.8	P	199.4	P	ArthMp059	ATMG00660	hypothetical protein
244904_at	79.2	P	45.8	P	79.9	P	70.1	P	ArthMp060	ATMG00670	hypothetical protein
244905_at	29.9	A	26.3	A	54.1	A	22.5	A	ArthMp061	ATMG00680	hypothetical protein
244906_at	88.1	P	142.3	P	121.4	P	116.1	P	ORF240A	ATMG00690	hypothetical protein
244907_at	11.1	A	3.5	A	4.9	A	10	A	ArthMp063	ATMG00710	hypothetical protein
244908_at	2.7	A	1.3	A	1.8	A	1.6	A	ArthMp064	ATMG00720	hypothetical protein
244909_at	31.1	A	5.3	A	26.8	A	6.5	A	ArthMp066	ATMG00740	hypothetical protein
244910_s_at	8.4	A	35.6	P	44.8	P	33.7	P	ArthMp067	AT2G07686 /// ATMG00750	hypothetical protein
244911_at	5.3	A	1.2	A	3.5	A	10.5	A	ArthMp071	ATMG00820	hypothetical protein
244912_at	1705.6	P	778.1	P	1681.6	P	928.7	P	---	AT2G07783 /// ATMG00830	cytochrome c biogenesis orf382 Protein sequence is in conflict with the conceptual translation
244913_at	3.6	A	3.3	A	10	A	2.7	A	ArthMp073	ATMG00840	hypothetical protein
244914_at	1.8	A	2.2	A	1.1	A	10.4	A	ArthMp074	AT2G07682 /// ATMG00850	hypothetical protein
244915_s_at	16.7	A	46.2	A	3.5	A	15.7	A	ArthMp075	AT2G07682 /// ATMG00860	hypothetical protein
244916_at	23	A	15.1	A	23.5	A	3.2	A	ORF187	AT2G07682 /// ATMG00880	hypothetical protein
244917_at	3.5	A	2.3	A	5	A	3.1	A	ArthMp076	ATMG00870	hypothetical protein
244918_at	4.5	A	3	A	31.6	A	9.2	A	ArthMp078	ATMG00890	hypothetical protein
244919_at	1.6	A	10.5	A	28.5	A	8.7	A	---	AT2G07768 /// ATMG00960	cytochrome c biogenesis orf203 Protein sequence is in conflict with the conceptual translation
244920_s_at	202.6	P	117.3	P	145.1	P	123.4	P	---	AT2G07751 /// ATMG00990	NADH dehydrogenase subunit 3 Protein sequence is in conflict with the conceptual translation
244921_s_at	167.9	P	124.2	P	125.5	P	104.7	P	---	ATMG01000	hypothetical protein
244922_s_at	45.3	P	54.2	P	74.4	P	42.4	P	---	AT2G07674 /// ATMG01010	hypothetical protein
244923_s_at	41.4	A	44.1	A	56.9	A	43.7	A	---	ATMG01020	orf153b orf153b
244924_at	52.7	A	38.9	A	50.9	A	55.4	A	ArthMp091	AT2G07664 /// ATMG01040	hypothetical protein
244925_at	32.9	A	26.9	P	35.6	A	15.5	A	nad7	ATMG00510	NADH dehydrogenase subunit 7
244926_s_at	7.8	A	3.7	A	4.7	A	4.3	A	---	AT2G07712 /// ATMG00520	maturase
244927_at	50.4	A	32.4	A	98.2	A	70.5	A	---	AT2G07663 /// AT2G07776 /// ATMG00530	hypothetical protein
244928_s_at	183.9	P	143.3	P	185.3	P	151.4	P	---	AT2G07716 /// ATMG00570	hypothetical protein
244929_at	484.4	P	330.1	P	372.6	P	310.2	P	nad4	ATMG00580	NADH dehydrogenase subunit 4
244930_at	29.1	A	12	A	22.8	A	1.8	A	---	AT2G07809 /// ATMG00600	hypothetical protein
244931_at	42.9	M	31.4	P	41.7	A	28.7	P	ArthMp056	ATMG00630	hypothetical protein
244932_at	834.7	P	744.1	P	777.4	P	696.6	P	psaC	ATCG01060	PSI 9KDa protein
244933_at	1051.7	P	521.3	P	666.2	P	559.4	P	ndhE	ATCG01070	NADH dehydrogenase ND4L
244934_at	709.2	P	511.4	P	921.4	P	591.2	P	ndhG	ATCG01080	NADH dehydrogenase ND6
244935_at	16537.8	P	17068.3	P	21518.9	P	17883.3	P	ndhI	ATCG01090	NADH dehydrogenase subunit
244936_at	8469.3	P	8045.7	P	8560	P	8644.6	P	ndhA	ATCG01100	NADH dehydrogenase ND1
244937_at	721.7	P	830.5	P	818.1	P	779.1	P	ndhH	ATCG01110	NADH dehydrogenase 49KDa protein
244938_at	784.6	P	407.4	P	515.1	P	421.2	P	rps15	ATCG01120	ribosomal protein S15
244939_at	1017	P	426.8	P	678.4	P	439.5	P	rps12	ATCG00065	ribosomal protein S12 (trans-splice part 1 of 2)
244940_at	6537.1	P	3224.5	P	5493.4	P	3549	P	rps12	ATCG00905 /// ATCG01230	ribosomal protein S12 (trans-splice part 2 of 2)
244941_at	28.8	A	39.5	A	56.8	P	30.9	A	ArthMp002	ATMG00010	hypothetical protein
244942_at	23.2	A	6.9	A	6.1	A	6.2	A	ArthMp005	ATMG00050	hypothetical protein
244943_at	115.1	P	93.9	P	112.9	P	116	P	NAD9	ATMG00070	NADH dehydrogenase subunit 9
244944_s_at	520.9	P	268.6	P	358.3	P	288	P	rpl16 /// rps3	ATMG00080 /// ATMG00090	ribosomal protein L16
244945_at	94.6	P	76.1	P	128.8	P	113.3	P	ccb206	ATMG00110	cytochrome c biogenesis orf206
244946_at	5.6	A	10.7	A	10.7	A	2.7	A	ArthMp011	ATMG00120	hypothetical protein
244947_at	19.3	A	36.8	A	29	A	29	P	ArthMp012	ATMG00130	hypothetical protein
244948_at	1.5	A	2.7	A	1.7	A	7.7	A	ArthMp013	ATMG00140	hypothetical protein
244949_at	45.8	A	20.7	A	32.2	A	11.2	A	ArthMp014	ATMG00150	hypothetical protein
244950_at	126.6	P	100.9	P	132.6	P	149.4	P	cox2	ATMG00160	cytochrome c oxidase subunit 2
244951_s_at	186.3	P	161.6	P	224.1	P	197.1	P	---	AT2G07723 /// ATMG00180	cytochrome c biogenesis orf452
244952_at	15.2	A	31.7	P	32.3	P	19.9	A	ArthMp023	AT2G07799 /// ATMG00260	hypothetical protein
244953_s_at	39.6	P	44.3	P	57.3	P	47.3	P	---	AT2G07731 /// ATMG00270	NADH dehydrogenase subunit 6
244954_s_at	10.8	A	6.1	A	10.8	A	2.5	A	---	AT2G07732 /// ATMG00280	hypothetical protein
244955_at	2.1	A	10.8	A	33.1	A	16	A	ArthMp030	ATMG00320	hypothetical protein
244956_s_at	47.4	M	36.1	P	42.4	A	66.6	A	ArthMp029	AT2G07737 /// ATMG00310	hypothetical protein
244957_at	57.2	P	23.4	A	46.1	P	32	A	ArthMp034	ATMG00400	hypothetical protein
244958_at	27.8	A	17.5	A	22.8	A	34.6	A	ArthMp038	ATMG00450	hypothetical protein
244959_s_at	278.1	P	182.5	P	242.3	P	178.8	P	---	AT2G07708 /// ATMG00490 /// ATMG00500	hypothetical protein
244960_at	4693.3	P	5200.2	P	5203.9	P	4850.8	P	rpl32	ATCG01020	ribosomal protein L32
244961_at	2091	P	1855.1	P	1587.4	P	1464.5	P	ccsA	ATCG01040	hypothetical protein
244962_at	3712.2	P	3234.9	P	3672.2	P	2416.5	P	ndhD	ATCG01050	NADH dehydrogenase ND4
244963_at	9795.7	P	9411.9	P	11301.4	P	8941.5	P	psbF	ATCG00570	PSII cytochrome b559
244964_at	5717.1	P	6291.8	P	6143.6	P	6267.3	P	psbE	ATCG00580	PSII cytochrome b559
244965_at	870.3	P	512.3	P	633.8	P	451.7	P	petL	ATCG00590	hypothetical protein
244966_at	332.8	P	293.8	P	377.5	P	257.2	P	petG	ATCG00600	cytochrome b6-f complex, subunit V
244967_at	3602.3	P	4374.8	P	3663.1	P	3771.8	P	psaJ	ATCG00630	PSI J protein
244968_at	4220	P	4803.9	P	4426.5	P	4508.7	P	rpl33	ATCG00640	ribosomal protein L33
244969_at	1242.2	P	1219	P	1237.7	P	856.7	P	rps18	ATCG00650	ribosomal protein S18
244970_at	1105.4	P	417.2	P	787.1	P	471.3	P	rpl20	ATCG00660	ribosomal protein L20
244971_at	6556.4	P	4510	P	5116.5	P	4201.1	P	clpP	ATCG00670	ATP-dependent protease subunit
244972_at	729.2	P	618.9	P	544.2	P	596.9	P	psbB	ATCG00680	PSII 47KDa protein
244973_at	448.7	P	388.2	P	321.7	P	283.3	P	psbT	ATCG00690	PSII T protein
244974_at	419.5	P	296.7	P	241	P	355.9	P	psbN	ATCG00700	PSII low MW protein
244975_at	2214.5	P	2089.9	P	1772.5	P	1856	P	psbH	ATCG00710	PSII 10KDa phosphoprotein
244976_at	7329.4	P	7984.3	P	8319.7	P	8335.2	P	petB	ATCG00720	cytochrome B6
244977_at	99.1	P	108.5	P	69.6	P	75.6	P	petD	ATCG00730	cytochrome b/f
244978_at	7534.8	P	7370.9	P	9831.1	P	6837.2	P	rpoA	ATCG00740	RNA polymerase alpha subunit
244979_at	12587.7	P	11640.8	P	13160.3	P	13322	P	rps11	ATCG00750	ribosomal protein S11
244980_at	9993.4	P	7639.9	P	7063.1	P	8582.5	P	rpl36	ATCG00760	ribosomal protein L36
244981_at	3488.8	P	3276	P	4092.6	P	2963.5	P	rps8	ATCG00770	ribosomal protein S8
244982_at	2740.8	P	1739.2	P	2727.3	P	1917.6	P	rpl14	ATCG00780	ribosomal protein L14
244983_at	4042.9	P	2279.9	P	2420.6	P	2501.2	P	rpl16	ATCG00790	ribosomal protein L16
244984_at	7399.3	P	5966.7	P	7037.3	P	5571.3	P	rps3	ATCG00800	ribosomal protein S3
244985_at	9219.3	P	6986.1	P	7930.5	P	5997.9	P	rpl22	ATCG00810	ribosomal protein L22
244986_at	4858.6	P	4719.5	P	5068.8	P	3444.1	P	rps19	ATCG00820	ribosomal protein S19
244987_s_at	16646	P	13838.6	P	17092.3	P	14414.7	P	rpl2	ATCG00830 /// ATCG01310	ribosomal protein L2
244988_s_at	9378.5	P	8777.3	P	11204.9	P	6935.6	P	rpl23	ATCG00840 /// ATCG01300	ribosomal protein L23
244989_s_at	145.5	P	57.7	P	97.3	P	70.6	P	ycf2	ATCG00860 /// ATCG01280	hypothetical protein
244990_s_at	165.6	P	88.2	P	56.4	P	74.6	P	---	ATCG00870 /// ATCG01270	hypothetical protein
244991_s_at	97.9	P	44.5	P	100.5	P	68.3	P	ndhB	ATCG00890 /// ATCG01250	NADH dehydrogenase ND2
244992_s_at	14890.1	P	8045.9	P	8965.3	P	8196.8	P	rps7	ATCG00900 /// ATCG01240	ribosomal protein S7
244993_s_at	4104.9	P	2390.9	P	2407.8	P	2334.5	P	ycf1	ATCG01000 /// ATCG01130	hypothetical protein
244994_at	22	P	19.1	A	35	A	20.4	A	ndhF	ATCG01010	NADH dehydrogenase ND5
244995_at	194.1	P	161	P	189.7	P	149.5	P	atpI	ATCG00150	ATPase a subunit
244996_at	1147.5	P	738.8	P	978.5	P	583.3	P	rps2	ATCG00160	ribosomal protein S2
244997_at	475.4	P	219.4	P	283.3	P	185.7	P	rpoC2	ATCG00170	RNA polymerase beta subunit-2
244998_at	1462.9	P	939	P	1382.9	P	937.5	P	rpoC1	ATCG00180	RNA polymerase beta subunit-1
244999_at	95.9	P	66.5	P	97.2	P	58	P	rpoB	ATCG00190	RNA polymerase beta subunit
245000_at	121.6	P	132.5	P	182.1	P	141.8	P	petN	ATCG00210	hypothetical protein
245001_at	15826.4	P	20296.1	P	20701.7	P	13465.3	P	psbM	ATCG00220	PSII low MW protein
245002_at	1064.4	P	783	P	1093.6	P	821.5	P	psbD	ATCG00270	PSII D2 protein
245003_at	2748.4	P	1953.1	P	2140.5	P	1982.6	P	psbC	ATCG00280	PSII 43 KDa protein
245004_at	4307.1	P	2688.8	P	2922.7	P	2517.3	P	psbZ	ATCG00300	hypothetical protein
245005_at	50.5	P	42.4	P	78.8	P	58	P	rps14	ATCG00330	ribosomal protein S14
245006_at	10822.3	P	7459.4	P	10462.7	P	7477.4	P	psaB	ATCG00340	PSI P700 apoprotein A2
245007_at	1403.6	P	1267.4	P	1406.1	P	1248.8	P	psaA	ATCG00350	PSI P700 apoprotein A1
245008_at	1367.1	P	611.7	P	755.9	P	578.2	P	ycf3	ATCG00360	hypothetical protein
245009_at	4255.7	P	2339.2	P	3408.5	P	2247.4	P	rps4	ATCG00380	ribosomal protein S4
245010_at	577.6	P	356.6	P	461.8	P	308	P	ndhJ	ATCG00420	NADH dehydrogenase subunit
245011_at	514.7	P	402	P	538.3	P	444.5	P	ndhK	ATCG00430	photosystem II G protein
245012_at	4760.7	P	6080	P	5672.4	P	6099.5	P	ndhC	ATCG00440	NADH dehydrogenase D3
245013_at	13348.2	P	11440.7	P	15171.5	P	11502.7	P	atpE	ATCG00470	ATPase epsilon subunit
245014_at	14228	P	11404.7	P	14569.2	P	11333.5	P	atpB	ATCG00480	ATPase beta subunit
245015_at	1250.9	P	872.8	P	1483.8	P	998	P	rbcL	ATCG00490	large subunit of riblose-1,5-bisphosphate carboxylase/oxygenase
245016_at	1540.3	P	771.6	P	1149.8	P	789	P	accD	ATCG00500	carboxytransferase beta subunit
245017_at	4023.2	P	2587	P	4290.8	P	2506.8	P	psaI	ATCG00510	PSI I protein
245018_at	2347.6	P	1507.3	P	2334.5	P	1319.4	P	ycf4	ATCG00520	hypothetical protein
245019_at	3344.4	P	1739.3	P	2701.3	P	1693.4	P	cemA	ATCG00530	hypothetical protein
245020_at	2932.2	P	1668.3	P	2333.2	P	1627.8	P	petA	ATCG00540	cytochrome f
245021_at	4687.1	P	4482.2	P	4036.7	P	3902.3	P	psbJ	ATCG00550	PSII component
245022_at	1833.5	P	1837.5	P	2290.4	P	1602	P	psbL	ATCG00560	PSII L protein
245023_at	5401.1	P	6157	P	6554.9	P	5966.6	P	psbI	ATCG00080	PSII I protein
245024_at	2474.5	P	1774.9	P	2242.5	P	1672.1	P	atpA	ATCG00120	ATPase alpha subunit
245025_at	2530.8	P	1185.8	P	1743.9	P	1253.2	P	atpF	ATCG00130	ATPase I subunit
245026_at	2048.7	P	1080.4	P	1407	P	1319.4	P	atpH	ATCG00140	ATPase III subunit
245027_at	335.3	P	403.5	P	333.1	P	387.3	P	HO2	AT2G26550	heme oxygenase 2 (HO2)
245028_at	253.1	P	363.8	P	290.5	P	299.2	P	---	AT2G26570	unknown protein
245029_at	342.3	P	393.2	P	443.1	P	397.4	P	YAB5	AT2G26580	hypothetical protein predicted by genscan
245030_at	15.9	A	2.5	A	1.5	A	1.1	A	---	AT2G26620	putative polygalacturonase
245031_at	31.5	A	37.6	P	31.2	M	30.2	P	---	AT2G26360	putative mitochondrial carrier protein
245032_at	97.8	P	31.4	P	112.9	P	24.3	P	---	AT2G26630	En/Spm-like transposon protein related to En/Spm transposon family of maize
245033_at	26.5	A	3.3	A	19.3	A	8.8	A	---	AT2G26380	putative disease resistance protein
245034_at	37.7	A	37.9	A	52.2	A	73.1	A	---	AT2G26390	putative serpin
245035_at	96.9	P	139	P	151.8	P	88.3	P	ATARD3	AT2G26400	unknown protein similar to GP|2244827|gnl|PID|e326818|Z97336
245036_at	4.7	A	15.2	A	25.4	A	4.6	A	Iqd4	AT2G26410	putative SF16 protein {Helianthus annuus}
245037_at	7.6	A	46.6	P	38.2	A	25.2	A	PIP5K3	AT2G26420	putative phosphatidylinositol-4-phosphate 5-kinase
245038_at	978.1	P	619.2	P	620.6	P	740	P	PLA2A	AT2G26560	similar to latex allergen from Hevea brasiliensis ;supported by full-length cDNA: Ceres:1999.
245039_at	387.2	P	498.8	P	402.4	P	467.3	P	---	AT2G26600	putative beta-1,3-glucanase ;supported by full-length cDNA: Ceres:95083.
245040_at	27.5	A	54.6	A	10.7	A	55.1	M	---	AT2G26520	hypothetical protein predicted by genefinder;supported by full-length cDNA: Ceres:628.
245041_at	514	P	208.9	P	418.2	P	248.3	P	AR781	AT2G26530	AR781, similar to yeast pheromone receptor identical to GB:D88743, corrected a frameshift found in the original record (at 69530 bp), sequence submitted has been verified from 10 sequence electropherograms. The translation now starts from an upstream ATG.;supported by full-length cDNA: Ceres:33680
245042_at	581.9	P	769.7	P	702.5	P	669.9	P	HEMD	AT2G26540	hypothetical protein predicted by genefinder;supported by full-length cDNA: Ceres:33364.
245043_at	569.9	P	494.1	P	608.3	P	521.7	P	RCY1	AT2G26430	putative cyclin ;supported by full-length cDNA: Ceres:22595.
245044_at	16928.9	P	15355.8	P	17368.7	P	15969.5	P	---	AT2G26500	unknown protein Alternative splice forms exist.;supported by full-length cDNA: Ceres:9368.
245045_at	1127.3	P	991.8	P	903	P	799.5	P	---	AT2G26590	unknown protein similar to glycoprotein SP|Q16186|G100_HUMAN; supported by cDNA: gi_13926226_gb_AF372873.1_AF372873
245046_at	951.2	P	1141.2	P	1185.7	P	1106.7	P	PDE135	AT2G26510	putative membrane transporter ; supported by cDNA: gi_13877634_gb_AF370518.1_AF370518
245047_at	2541	P	2174.7	P	2821.7	P	2361.7	P	psbA	ATCG00020	PSII 32 KDa protein
245048_at	5537.1	P	5888.7	P	5333.4	P	4424.2	P	matK	ATCG00040	orf within trnK intron orf within trnK intron
245049_at	206.3	P	217.6	P	214	P	155.6	P	rps16	ATCG00050	ribosomal protein S16
245050_at	6646.1	P	8171.2	P	8887.7	P	7589.3	P	psbK	ATCG00070	PSII K protein
245051_at	523.2	P	437	P	478.6	P	315.3	P	WRKY15	AT2G23320	putative WRKY-type DNA-binding protein ; supported by cDNA: gi_13506742_gb_AF224704.1_AF224704
245052_at	803.9	P	997.1	P	761.9	P	844.9	P	---	AT2G26440	putative pectinesterase
245053_at	20.2	A	16	A	8.1	A	1.2	A	---	AT2G26450	putative pectinesterase
245054_at	253.5	P	210.2	P	207.6	P	222.5	P	---	AT2G26460	unknown protein
245055_at	89.5	P	90.9	P	77.2	P	86.7	P	---	AT2G26470	hypothetical protein predicted by genscan; similar to SP|Q04471|YM04_YEAST
245056_at	52.7	P	60.6	A	53.1	P	52.3	P	UGT76D1	AT2G26480	putative glucosyltransferase
245057_at	3.2	A	7	A	6.6	A	5.6	A	---	AT2G26490	En/Spm-like transposon protein related to En/Spm transposon family of maize
245058_at	18.3	A	3.4	A	4.7	A	6.6	A	---	AT2G39790	hypothetical protein predicted by genefinder
245059_at	419.4	P	545.7	P	551.4	P	574.4	P	RHC2A	AT2G39720	unknown protein ;supported by full-length cDNA: Ceres:253849.
245060_at	4124.2	P	3925.8	P	4572.1	P	4585.3	P	CYT1	AT2G39770	GDP-mannose pyrophosphorylase updated per Conklin PL et al, PNAS 1999, 96(7):4198-203;supported by full-length cDNA: Ceres:37775.
245061_at	17865.8	P	19076.6	P	17305.6	P	19451.1	P	RCA	AT2G39730	hypothetical protein ;supported by full-length cDNA: Ceres:7114.
245062_at	671.2	P	803.3	P	731.2	P	779.8	P	BPM3	AT2G39760	hypothetical protein predicted by genscan; similar to SP|P34568|YNV5_CAEEL;supported by full-length cDNA: Ceres:8256.
245063_at	476.7	P	510.6	P	588.7	P	477.9	P	---	AT2G39795	Expressed protein ; supported by full-length cDNA: Ceres: 39203.
245064_at	393.7	P	267.6	P	265.6	P	357.5	P	---	AT2G39725	Expressed protein ; supported by full-length cDNA: Ceres: 5605.
245065_at	794.4	P	787.7	P	739	P	806.2	P	---	AT2G39750	unknown protein ; supported by cDNA: gi_15450748_gb_AY053416.1_
245066_at	412.3	P	447.1	P	422.9	P	426.7	P	TOPP4	AT2G39840	putative serine/threonine protein phosphatase PP1 isozyme 4 (TOPP4) identical to GB:P48484; contains a Ser/Thr protein phosphatase signature (PDOC00115); contains a metallo-phosphoesterase motif (QDOC50185); supported by cDNA: gi_166800_gb_M93411.1_ATHPPHAC
245067_at	1871.6	P	2286.7	P	1909.4	P	2720.3	P	RNS2	AT2G39780	S-like ribonuclease RNS2 identical to ribonuclease 2 precursor SP:P42814, GI:289210; contains a ribonuclease T2 family histidine active site signature (PDOC00459); supported by cDNA: gi_289209_gb_M98336.1_ATHRNS2X
245068_at	21.9	A	33.7	A	44.5	A	9.8	A	UGT84B1	AT2G23260	putative glucosyltransferase
245069_at	1.8	A	12.5	A	9.2	A	1.3	A	UGT84B2	AT2G23250	putative glucosyltransferase
245070_at	1.8	A	3.1	A	6.8	A	3.1	A	---	AT2G23240	metallothionein-like protein identical to an EST: GB:X92116:ATECPRHOM; contains a vertebrate metallothionein signature (PS00203)
245071_at	6.6	A	7.9	A	2.8	A	31.8	A	---	AT2G23230	putative vetispiradiene synthase
245072_s_at	8	A	19.7	A	25.2	P	25	A	CYP81D7	AT2G23190 /// AT2G23220	putative cytochrome P450
245073_at	2.3	A	16.6	A	9.8	A	4.8	A	---	AT2G23210	putative glucosyltransferase
245074_at	174.2	P	220.8	P	137.2	P	202.7	P	---	AT2G23200	putative protein kinase contains a protein kinase domain profile (PDOC00100)
245075_at	229.3	P	159.2	P	214.9	P	185	P	CYP96A1	AT2G23180	putative cytochrome P450
245076_at	270.9	P	148.1	P	115	A	137.3	P	GH3.3	AT2G23170	unknown protein
245077_at	17.8	A	21.2	A	11.1	A	18.2	A	---	AT2G23160	hypothetical protein predicted by genscan
245078_at	145.9	P	227.9	P	155.8	P	364.9	P	---	AT2G23340	putative AP2 domain transcription factor
245079_at	232.3	P	186.3	P	226	P	156.4	P	---	AT2G23330	putative retroelement pol polyprotein
245080_at	41.6	A	65.5	P	72.2	A	67.1	P	---	AT2G23300	putative receptor-like protein kinase
245081_at	42.7	A	51.2	P	44.3	A	42.3	P	---	---	unknown protein overlap with T20D16.8, in 3 region
245082_at	8.2	A	29	A	4.9	A	11.4	A	---	AT2G23270	hypothetical protein predicted by genefinder; similar to GP|2464853|gnl|PID|e353149|Z99707;supported by full-length cDNA: Ceres:40943.
245083_at	662.2	P	762.9	P	674.2	P	795.5	P	ATRER1C1	AT2G23310	putative integral membrane protein ;supported by full-length cDNA: Ceres:25204.
245084_at	147	P	183.6	P	160.8	P	146.4	P	AtMYB70	AT2G23290	putative MYB family transcription factor ;supported by full-length cDNA: Ceres:40307.
245085_at	4629.2	P	4308	P	5819.2	P	4508.3	P	PAB4	AT2G23350	putative poly(A) binding protein ; supported by cDNA: gi_15292850_gb_AY050859.1_
245086_at	20.6	A	4.6	A	28.3	A	21.7	A	---	AT2G39820	putative translation initiation factor
245087_at	98	P	147.5	P	144.1	P	169.7	P	DAR2	AT2G39830	hypothetical protein predicted by genscan
245088_at	258	P	244.6	P	343.3	P	271.2	P	---	AT2G39850	subtilisin-like serine protease contains similarity to subtilisin-like protease C1 GI:13325079 from [Glycine max]
245089_at	344.2	P	214.8	P	259.6	P	215.6	P	---	AT2G45290	putative transketolase precursor ; supported by cDNA: gi_15982841_gb_AY057528.1_
245090_at	109.4	P	168.9	P	190.8	P	171.2	P	---	AT2G40900	putative integral membrane protein nodulin
245091_at	5.1	A	3.8	A	27.5	A	3.8	A	---	AT2G40910	unknown protein
245092_at	291.3	P	421	P	342.3	P	420.2	P	BZIP17	AT2G40950	putative TGACG-sequence-specific bZIP DNA-binding protein
245093_at	203	P	298.3	P	248.1	P	235.8	P	---	AT2G40815	hypothetical protein predicted by genscan
245094_at	4801.7	P	5316	P	4964.7	P	5143.1	P	DPE2	AT2G40840	4-alpha-glucanotransferase
245095_at	107	P	116.1	P	99.4	P	97.2	P	---	AT2G40860	putative protein kinase contains a protein kinase domain profile (PDOC00100)
245096_at	2394.8	P	3481.4	P	2413.3	P	2960.8	P	ATCYSA	AT2G40880	putative cysteine proteinase inhibitor B (cystatin B) ;supported by full-length cDNA: Ceres:11739.
245097_at	194.3	P	257.7	P	253.1	P	287.9	P	---	AT2G40935	Expressed protein ; supported by full-length cDNA: Ceres: 1297.
245098_at	910.6	P	1331.9	P	1037.1	P	1277.9	P	ERS1	AT2G40940	ethylene response sensor (ERS) identical to GB:U21952:ATU21952; supported by cDNA: gi_15450903_gb_AY054532.1_
245099_at	550.2	P	733.5	P	498.7	P	688.8	P	RHC1A	AT2G40830	unknown protein ; supported by cDNA: gi_3790582_gb_AF079180.1_AF079180
245100_at	254.2	P	328.6	P	272.1	P	249	P	UBP5	AT2G40930	ubiquitin-specific protease 5 (UBP5), putative similar to GI:6648604; supported by cDNA: gi_6648603_gb_AF048705.1_AF048705
245101_at	1273.7	P	1410.2	P	1519.5	P	1371.9	P	CYP98A3	AT2G40890	putative cytochrome P450 ; supported by cDNA: gi_15810181_gb_AY056105.1_
245102_at	28.9	A	5	A	34.2	A	14.1	A	---	AT2G41580	putative non-LTR retroelement reverse transcriptase
245103_at	18.5	A	18.5	A	36.3	A	10.8	A	---	AT2G41590	putative Ta11-like non-LTR retroelement protein similar to GB:AAA75253; some members of this protein family have a weak CCHC zinc fingers that is mostly from retroviral gag proteins (nucleocapsid)
245104_at	495.8	P	562.4	P	569.3	P	572.5	P	---	AT2G41600	hypothetical protein predicted by genefinder
245105_at	59	A	43.7	A	33.7	A	36.1	P	---	AT2G41610	hypothetical protein predicted by genscan
245106_at	572.2	P	442.1	P	521.2	P	529	P	---	AT2G41650	unknown protein
245107_at	2.8	A	8	A	5.5	A	1.9	A	AT-HSFB3	AT2G41690	putative heat shock transcription factor
245108_at	17.6	A	8	A	17.3	A	3.4	A	CKX1	AT2G41510	putative cytokinin oxidase
245109_at	187.9	P	225.3	P	207.6	P	173.1	P	---	AT2G41520	hypothetical protein predicted by genefinder; similar to EGAD|88596|96521
245110_at	60.6	P	72.2	P	111.4	M	60.1	A	---	AT2G41550	hypothetical protein predicted by genefinder
245111_at	1.4	A	4.9	A	8.2	A	2.3	A	---	AT2G41570	putative Ta11-like non-LTR retroelement protein similar to GB:AAA75253; some members of this protein family have a weak CCHC zinc fingers that is mostly from retroviral gag proteins (nucleocapsid)
245112_at	393.6	P	450.9	P	431.3	P	452.2	P	GPDHC1	AT2G41540	glycerol-3-phosphate dehydrogenase ;supported by full-length cDNA: Ceres:105456.
245113_at	63.5	A	60.7	A	40.7	A	103	A	MIZ1	AT2G41660	hypothetical protein predicted by genefinder;supported by full-length cDNA: Ceres:35456.
245114_at	1052	P	877.5	P	974.9	P	925.1	P	TFIIB	AT2G41630	transcription factor IIB (TFIIB) identical to GB:P48512; contains a transcription factor TFIIB repeat signature (PDOC00624);supported by full-length cDNA: Ceres:2657.
245115_at	3120.7	P	3290.3	P	3562.5	P	2964.5	P	SFGH	AT2G41530	putative esterase D ;supported by full-length cDNA: Ceres:37276.
245116_at	663.4	P	883.1	P	813.3	P	670.2	P	---	AT2G41620	unknown protein ; supported by cDNA: gi_14334431_gb_AY034907.1_
245117_at	238.5	P	554.2	P	230.8	P	430.3	P	ACA4	AT2G41560	putative Ca2+-ATPase ; supported by cDNA: gi_11493642_gb_AF200739.1_AF200739
245118_at	1800.2	P	1780.9	P	1699.8	P	1918.9	P	NTRC	AT2G41680	putative thioredoxin reductase The last 2 exons encode thioredoxin. There is an EST match to exons 5-7, and the distance between exon 7 and exon 8 is only 90bp. It is unlikely this is two separate genes, but more likely a hybrid protein.; supported by cDNA: gi_15912232_gb_AY056394.1_
245119_at	158	P	122.2	P	133.4	P	95.3	P	---	AT2G41640	unknown protein ; supported by cDNA: gi_16930450_gb_AF419579.1_AF419579
245120_at	315.9	P	388.2	P	525.3	P	380.6	P	HOS1	AT2G39810	hypothetical protein predicted by genscan
245121_at	6386.5	P	5609.5	P	6399.1	P	5818.8	P	---	AT2G47610	60S ribosomal protein L7A ;supported by full-length cDNA: Ceres:6394.
245122_at	848.7	P	514	P	798.9	P	584.6	P	---	AT2G47420	putative dimethyladenosine transferase ; supported by cDNA: gi_14532649_gb_AY039949.1_
245123_at	2969.5	P	3138.2	P	2428.4	P	2321.7	P	CAO	AT2G47450	unknown protein ; supported by cDNA: gi_15215824_gb_AY050442.1_
245124_at	1091.6	P	1020	P	1129.3	P	1154.2	P	U1A	AT2G47580	small nuclear ribonucleoprotein U1A identical to GB:Z49991; supported by cDNA: gi_15450590_gb_AY052663.1_
245125_at	3.9	A	21.7	A	21.8	A	7.7	A	CKI1	AT2G47430	putative histidine kinase identical to GB:D87545; supported by cDNA: gi_1679802_dbj_D87545.1_D87545
245126_at	40.6	A	28.5	A	47.2	A	44.3	A	MYB12	AT2G47460	putative MYB family transcription factor ; supported by cDNA: gi_3941419_gb_AF062864.1_AF062864
245127_at	1402.2	P	878.5	P	891	P	868.7	P	ATMHX	AT2G47600	putative Na+/Ca2+ antiporter ; supported by cDNA: gi_6492236_gb_AF109178.1_AF109178
245128_at	25.8	A	17	A	8.5	A	1.9	A	---	---	unknown protein similar to gi2344899|AC002388
245129_at	30.2	A	32.6	A	49.9	A	52	M	CRR4	AT2G45350	hypothetical protein predicted by genefinder and genscan; similar to gi2344896|AC002388 and gi2245038|gnl|PID|e327517|Z97342
245130_at	330	P	440	P	304.7	P	448.1	P	---	AT2G45340	putative receptor-like protein kinase
245131_s_at	579.3	P	561.3	P	483.3	P	510.5	P	emb1067	AT2G45330 /// AT5G23600	unknown protein
245132_at	136.9	P	166.1	P	263.2	P	210.7	P	---	AT2G45320	hypothetical protein predicted by genefinder
245133_at	89.6	P	107.2	P	149.5	P	108.7	P	GAE4	AT2G45310	putative nucleotide sugar epimerase
245134_s_at	575.2	P	606.2	P	434.9	P	694	P	---	AT2G45250 /// AT4G38280	unknown protein
245135_at	7.1	A	31.9	A	4.6	A	30.7	A	---	AT2G45230	putative non-LTR retroelement reverse transcriptase
245136_at	624.6	P	523	P	387.1	P	388.6	P	---	AT2G45210	putative auxin-regulated protein
245137_at	132.8	P	134.5	P	119.5	P	105.9	P	---	AT2G45460	unknown protein
245138_at	314.1	P	342.1	P	350.5	P	404.8	P	AFO	AT2G45190	unknown protein predicted by genscan; supported by cDNA: gi_3822215_gb_AF074948.1_AF074948
245139_at	56.4	P	53.9	A	66.3	P	61.7	P	---	AT2G45430	putative AT-hook DNA-binding protein highly similar to hypothetical protein gi2245139:gnl:PID:e327087:Z97344
245140_at	14	A	28.8	A	9.2	A	1.9	A	LBD18	AT2G45420	unknown protein predicted by genefinder and genscan; similar to gi2347197|AC002338
245141_at	267.2	P	174.4	P	282.4	P	211.9	P	BEN1	AT2G45400	putative flavonol reductase
245142_at	299.7	P	286.4	P	301.6	P	329.1	P	---	AT2G45270	putative O-sialoglycoprotein endopeptidase ;supported by full-length cDNA: Ceres:112264.
245143_at	85.5	P	173.7	P	132.9	P	134	P	ZPR1	AT2G45450	unknown protein ;supported by full-length cDNA: Ceres:23203.
245144_at	1124	P	1144.5	P	1529.1	P	1179.3	P	MAP1A	AT2G45240	putative methionine aminopeptidase ;supported by full-length cDNA: Ceres:37621.
245145_at	1614.1	P	1204	P	1426.6	P	1335.8	P	DHDPS2	AT2G45440	putative dihydrodipicolinate synthase ;supported by full-length cDNA: Ceres:26817.
245146_at	648.3	P	637.8	P	439	P	514.2	P	GOS12	AT2G45200	putative cis-Golgi SNARE protein ; supported by cDNA: gi_13898894_gb_AF357529.1_AF357529
245147_at	191.3	P	88.9	P	178.4	P	124.7	P	ATRAD51C	AT2G45280	putative RAD51C-like DNA repair protein ; supported by cDNA: gi_15425730_dbj_AB062456.1_AB062456
245148_at	8.1	A	8.8	A	15	A	5.3	A	---	AT2G45220	putative pectinesterase ; supported by cDNA: gi_13605695_gb_AF361829.1_AF361829
245149_at	123.8	P	69.9	P	132.9	P	106.6	P	ATSWI3A	AT2G47620	putative SWI/SNF family transcription activator
245150_at	1930.5	P	2855	P	2065.9	P	3009.3	P	PHR2	AT2G47590	photolyase/blue-light receptor (PHR2) ;supported by full-length cDNA: Ceres:34800.
245151_at	47.8	P	21.3	P	52.2	P	39.7	P	---	AT2G47550	putative pectinesterase ;supported by full-length cDNA: Ceres:111254.
245152_at	301.4	P	627.3	P	579.7	P	558.6	P	---	AT2G47490	putative mitochondrial carrier protein similar to SP:P40556:YIA6_YEAST and SP:P39953:YEA6_YEAST;supported by full-length cDNA: Ceres:120306.
245153_at	9.8	A	11.5	P	17.4	A	21.7	A	---	AT5G12450	putative protein similarity to predicted proteins, Arabidopsis thaliana
245154_at	4.1	A	7.7	A	30.2	A	6.6	A	---	AT5G12460	putative protein similarity to predicted proteins
245155_at	1640.7	P	2080	P	1763.2	P	2017.3	P	---	AT5G12470	putative protein similarity to predicted proteins, Arabidopsis thaliana
245156_at	227	P	231.4	P	300.9	P	273.9	P	CPK7	AT5G12480	calcium-dependent protein kinase-like protein strong similarity to calcium-dependent protein kinase 19, Arabidopsis thaliana, PIR:S71778~Contains EF-hand calcium-binding domain AA409-421;EF-hand calcium-binding domain AA445-457;EF-hand calcium-binding domain AA482-494;Protein kinases signatures and p
245157_at	9	A	18.2	A	20.4	A	15.5	A	---	AT2G33160	putative polygalacturonase
245158_at	3.7	A	18.1	A	5.4	A	11.8	A	RALFL18	AT2G33130	hypothetical protein predicted by genefinder
245159_at	22.1	A	27.7	A	3.9	A	29.1	A	ATCSLD1	AT2G33100	putative cellulose synthase
245160_at	14.9	P	34.9	A	13.2	A	14.7	A	AtRLP28	AT2G33080	putative leucine-rich repeat disease resistance protein
245161_at	97.8	A	86.4	P	131.9	A	79.8	A	NSP2	AT2G33070	putative myrosinase binding protein
245162_at	39.4	A	47.3	A	47.3	P	31.3	A	XID	AT2G33240	putative myosin heavy chain
245163_at	21.3	A	2.6	A	3.1	A	8.1	A	---	AT2G33230	putative flavin-containing monooxygenase
245164_at	2475.5	P	2179.8	P	2918.3	P	2193	P	HSP60-2	AT2G33210	mitochondrial chaperonin (HSP60)
245165_at	1581.7	P	1566.1	P	1833.3	P	1467.5	P	---	AT2G33180	unknown protein predicted by genscan
245166_at	190.5	P	244.8	P	268.1	P	210.6	P	---	AT2G33170	putative receptor-like protein kinase
245167_s_at	1014.1	P	1362.6	P	1066.4	P	1153.7	P	ATVAMP723	AT2G33110 /// AT2G33120	putative synaptobrevin ;supported by full-length cDNA: Ceres:2443.
245168_at	9925.4	P	7671	P	6349.3	P	7538.4	P	PKT3	AT2G33150	3-ketoacyl-CoA thiolase ;supported by full-length cDNA: Ceres:36488.
245169_at	2151.3	P	1946.3	P	2195.1	P	1929.9	P	---	AT2G33220	unknown protein predicted by genefinder and 5 EST; supported by full-length cDNA: Ceres: 954.
245170_at	4.3	A	23.4	A	61.4	A	17.3	A	---	AT2G47570	60S ribosomal protein L18, 5 partial No ATG at the position for start codon
245171_at	2.4	A	16	A	6.8	A	5.2	A	---	AT2G47560	hypothetical protein predicted by genscan
245172_at	44.3	P	29.2	A	58.7	A	41	P	---	AT2G47540	hypothetical protein predicted by genscan and genefinder
245173_at	55	P	7.9	A	85.6	P	25.1	P	---	AT2G47520	putative AP2 domain transcription factor
245174_at	70.6	P	89.3	P	86.6	P	101.8	P	---	AT2G47500	putative kinesin heavy chain
245175_at	2495.3	P	3591.7	P	2646.2	P	3854.1	P	UNE5	AT2G47470	putative protein disulfide-isomerase
245176_at	579.6	P	603.8	P	688.9	P	620.7	P	---	AT2G47440	unknown protein similar to GP|2104534|AF001308 (T10M13.11)
245177_at	22.2	A	24.9	A	26.8	A	19.8	A	---	AT5G12380	annexin-like protein genmodel supported by ESTs AV542769 and Av542175 in condradiction to N-terminal homology data from EMBL:AF188832, PIR:S56674, EMBL:MTANNEXIN~strong similarity to annexin, Fragaria x ananassa, EMBL:AF188832~Contains Annexins repeated domain signature AA198
245178_at	671.9	P	484.9	P	588.7	P	493.5	P	FIS1B	AT5G12390	putative protein similarity to cDNA clones from human and mouse
245179_at	183.2	P	180.3	P	132.8	P	129.6	P	---	---	putative protein similarity to predicted proteins, Arabidopsis thaliana
245180_at	622.6	P	628.5	P	751.5	P	713.7	P	---	AT5G12410	putative protein similarity to proteins of unknown function from human and mouse
245181_at	162.7	P	154.5	P	128.3	P	155	P	---	AT5G12420	putative protein similarity to various predicted proteins~Contains ATP synthase delta (OSCP) subunit signature AA211-230;Prokaryotic membrane lipoprotein lipid attachment site AA140-150
245182_at	260.5	P	235.5	P	198.6	P	248.7	P	---	AT5G12430	putative protein similarity to TETRATRICOPEPTIDE REPEAT PROTEIN 2 , human, SWISSPROT:TTC2_HUMAN~Contains dnaJ domains signatures and profile AA1108-1127
245183_at	124.3	P	182.7	P	198.5	P	183	P	---	AT5G12440	putative protein similarity to predicted proteins, Arabidopsis thaliana
245184_at	1.8	A	12.4	A	31.7	A	23.8	A	---	AT1G67790	F12A21.8 hypothetical protein
245185_at	85.9	P	80.2	P	92.5	M	102.9	P	---	AT1G67760	F12A21.11 similar to T-Complex protein 1, epsilon subunit sp|004450|TCPE_ARATH
245186_at	8.7	A	3.3	A	7.4	A	23.8	A	ARR11	AT1G67710	F12A21.15 hypothetical protein
245187_s_at	1188.4	P	841.6	P	1071.9	P	913	P	---	AT1G67650 /// AT1G67680	F12A21.17 similar to signal recognition particle 72kD gi|5902124
245188_at	645.8	P	971.7	P	719.1	P	910.6	P	---	AT1G67660	F12A21.19 unknown protein; similar to ESTs gb|AI996033.1, and dbj|AV563431.1
245189_at	0.9	A	1	A	1.4	A	1.4	A	---	AT1G67670	F12A21.18 hypothetical protein
245190_at	102.4	P	102.7	P	155.1	P	105.6	P	---	AT1G67690	F12A21.16 hypothetical protein
245191_at	21.7	A	6.3	A	14.6	A	22.2	A	TEL2	AT1G67770	F12A21.10 similar to terminal ear1 gb|AAC39463.1
245192_at	0.9	A	1.9	A	6.6	A	3.9	A	---	AT1G67780	F12A21.9 hypothetical protein
245193_at	2963.2	P	1880.3	P	2779.6	P	1853.5	P	SUFE2	AT1G67810	F12A21.6 hypothetical protein
245194_at	138.4	P	130.1	P	229.6	P	142.8	P	---	AT1G67820	F12A21.5 similar to protein phosphatase 2C emb|CAA72341.1
245195_at	9860.5	P	12248.7	P	11237.2	P	11614.6	P	PSBY	AT1G67740	F12A21.13 putative photosystem II Core Complex sp|049347|PSBY_ARATH; similar to ESTs gb|BE523181, dbj|AV531372.1, dbj|AV527826.1, dbj AV520274.1, dbj|AV522153.1, dbj|AV530317.1, dbj|AV526312.1, dbj|AV527090.1, dbj|AV521148.1, and dbj|AV531908.1;supported by full-l
245196_at	275.2	P	911.2	P	434.8	P	875.9	P	---	AT1G67750	F12A21.12 similar to pectate lyase like protein emb|CAB41931.1; similar to ESTs dbj|AV519656.1, and dbj|AV563083.1;supported by full-length cDNA: Ceres:94849.
245197_at	286.9	P	311.5	P	283.4	P	294.9	P	---	AT1G67800	F12A21.7 hypothetical protein;supported by full-length cDNA: Ceres:34552.
245198_at	2851.7	P	2948.5	P	2743.3	P	2836	P	---	AT1G67700	Expressed protein ; supported by full-length cDNA: Ceres: 19973.
245199_at	2097	P	1966.9	P	2027.8	P	2145.3	P	KCR1	AT1G67730	Expressed protein ; supported by full-length cDNA: Ceres: 7434.
245200_at	290.7	P	379.5	P	358.1	P	337.9	P	---	AT1G67850	F12A21.2 hypothetical protein; supported by cDNA: gi_14326581_gb_AF385745.1_AF385745
245201_at	949.9	P	1024.1	P	1015.5	P	1092.7	P	CSK	AT1G67840	F12A21.3 unknown protein; similar to ESTs gb|AI995396.1, dbj|AV557393.1, and dbj|AV557055.1; supported by cDNA: gi_15146205_gb_AY049244.1_
245202_at	283.8	P	322.8	P	350.8	P	311.7	P	---	AT1G67720	F12A21.14 similar to receptor protein kinase-like protein emb|CAB45811.1; supported by cDNA: gi_16604632_gb_AY059761.1_ which likely contains two unspliced introns.
245203_at	0.7	A	1.7	A	0.9	A	0.6	A	---	AT3G33080	hypothetical protein similar to protein prospero GI:1346808 [Drosophila melanogaster]
245204_at	5.8	A	7.2	A	3.9	A	2.8	A	---	AT5G12270	1-AMINOCYCLOPROPANE-1-CARBOXYLATE OXIDASE-like protein similarity to ripening protein E8, tomato, PIR:S01642
245205_at	42.4	A	40.1	A	45.4	A	45.2	A	---	AT5G12280	putative protein similarity to splicing factor SF3a 120K chain, human, PIR:S60735
245206_at	286	P	360.6	P	356	P	358.2	P	DGS1	AT5G12290	putative protein similarity to NCA2 protein, yeast, PIR:S54389~Contains Homeobox domain signature and profile AA305-328
245207_at	665.2	P	693.5	P	776.1	P	864.1	P	---	AT5G12310	RING finger-like protein similarity to predicted protein, Arabidopsis thaliana, AF361602~Contains Zinc finger, C3HC4 type (RING finger), signature AA61-70
245208_at	123	P	42.9	A	100.7	P	53.9	P	LRP1	AT5G12330	lateral root primordia (LRP1)
245209_at	27.4	A	33	A	25.4	A	4.9	A	---	AT5G12340	putative protein similarity to predicted protein, Arabidopsis thaliana
245210_at	177.1	P	214.8	P	229.5	P	207.5	P	---	AT5G12350	putative protein similarity to UVB-resistance protein UVR8, Arabidopsis thaliana, PIR:T50662~Contains Regulator of chromosome condensation (RCC1) signatures AA300-310;Regulator of chromosome condensation (RCC1) signatures AA405-415;Regulator of chromosome condensation (RC
245211_at	666.2	P	822.2	P	790.1	P	818.3	P	SEC10	AT5G12370	putative protein similarity to sec10, Drosophila melanogaster, AE003746~Contains Putative AMP-binding domain signature AA505-516
245212_at	3.4	A	15.3	A	5.5	A	3.4	A	AT1G44224	---	hypothetical protein predicted by genscan+
245213_at	8871.7	P	11549.4	P	10015.3	P	12585	P	NPQ4	AT1G44575	photosystem II 22kDa protein, putative similar to photosystem II 22kDa protein GI:21306 from [Spinacia oleracea]; supported by cDNA: gi_15294225_gb_AF410304.1_AF410304
245214_at	2.8	A	19.5	A	36.3	A	17.9	A	---	---	F12A21.1 hypothetical protein
245215_at	581.7	P	686.1	P	696.5	P	786.1	P	ATFXG1	AT1G67830	F12A21.4 similar to iEP4 gb|AAD11468.1
245216_at	1625.3	P	1633.2	P	1477.2	P	1658.5	P	IMPA-2	AT4G16143	Expressed protein non-consensus GG donor splice site at exon 1 and 6; CT acceptor splice site at exon 2; supported by cDNA: gi:13605660
245217_at	1.9	A	3	A	4.8	A	1.5	A	---	AT1G38340	retroelement pol polyprotein, putative
245218_s_at	839.2	P	1016.4	P	1084.6	P	1036.5	P	---	AT1G58848 /// AT1G59218	viral resistance protein, putative, 5 partial similar to viral resistance protein GI:7110565 from [Arabidopsis thaliana]
245219_at	2072.6	P	2118.8	P	2138	P	2089.6	P	---	AT1G58807 /// AT1G59124	viral resistance protein, putative similar to viral resistance protein GI:7110565 from [Arabidopsis thaliana]
245220_at	0.3	A	1	A	1.4	A	0.8	A	---	AT1G58808 /// AT1G59171	hypothetical protein contains similarity to merozoite-piroplasm surface antigen Tams1
245221_s_at	17.8	A	3.2	A	12.3	A	16.1	A	---	AT1G58889 /// AT1G59265	polyprotein, putative similar to polyprotein GI:4996365 from [Arabidopsis thaliana]
245222_at	3.6	A	0.8	A	2.6	A	1.8	A	---	AT3G29787	contains similarity to En/Spm transposon protein~gene_id:K17E7.3
245223_at	1.1	A	2.3	A	7.6	A	1.1	A	---	AT3G29791	gene_id:K17E7.5~unknown protein
245224_at	16.6	A	26.1	A	22.5	A	12.3	A	---	AT3G29796	gene_id:K17E7.8~unknown protein
245225_at	15.1	A	6.6	A	5.1	A	19.1	A	---	AT3G29800	mitochondrial protein-like; contains similarity to AAA-type ATPase gene_id:K17E7.100
245226_at	41.7	A	40.6	A	23.6	A	32.4	A	---	AT3G29970	gene_id:K17E7.15~unknown protein
245227_s_at	229.3	P	203.2	P	240.5	P	235.1	P	---	AT1G08410	gunknown protein contains non-consensus TG donor splice site at exon 1
245228_at	319.4	P	257	P	370.4	P	277	P	COBL2	AT3G29810	phytochelatin synthetase-like protein gene_id:K17E7.120;supported by full-length cDNA: Ceres:98007.
245229_at	403.6	P	396.5	P	330.8	P	418.9	P	---	AT4G25620	putative protein contains EST gb:T4504800
245230_at	82.7	P	83.6	P	85.9	P	81.9	P	---	AT4G25610	hypothetical protein Contains Zinc finger, C2H2 type, domain, [CEKCSREFCSPVNFRRHNRMH]00
245231_at	119.4	P	83.6	P	104.8	P	86.1	P	---	---	hypothetical protein
245232_at	2.5	A	10.1	A	7.5	A	11.7	A	ADF7	AT4G25590	actin depolymerizing factor-like protein strong similarity to actin-depolymerizing factor, Brassica napus, PIR2:S30934~Contains Actin-depolymerizing proteins signature, [PDSSRVRMKMVYASSKDRFK]00
245233_at	5.8	A	5.8	A	16	A	2	A	---	AT4G25580	putative protein similarity to low-temperature-induced protein 65, Arabidopsis thaliana, PIR2:S30153~contains EST gb:W43419, W4351200
245234_at	34.4	A	3.6	A	21.1	A	7	A	AtMYB18	AT4G25560	myb-like protein similarity to ATMYB4 - Arabidopsis thaliana~Contains Myb DNA-binding domain repeat signatures, Myb_1[WSPEEDEKL], Myb_2 [WSQIAKFLPGRTDNEIKNYWHSHL], ATP/GTP-binding site motif A (P-loop), [GLQRNGKS]00
245235_at	1660.9	P	1778	P	1574.1	P	1649.3	P	---	AT4G25550	putative protein similarity to predicted protein F43G9.5, Caenorhabditis elegans00
245236_at	73	P	81.6	P	101.1	P	76.9	P	MSH3	AT4G25540	putative DNA mismatch repair protein similarity to DNA mismatch repair protein rep-3, Mus musculus, PIR2:JC4019~Contains DNA mismatch repair proteins mutS family signature, [SLVILDELGRGTSTHDG], ATP/GTP-binding site motif A (P-loop), [GPNMGGKS00
245237_at	117.6	P	125.3	P	126	P	104.8	P	SLK1	AT4G25520	putative protein similarity to ALR - Homo sapiens~contains EST gb:Aa39558600
245238_at	1615.4	P	2186.9	P	1576.3	P	1918.2	P	ACYB-2	AT4G25570	putative protein similarity to cytochrome b561, Homo sapiens, PIR2:S53321~contains EST gb:AA720180, R65413, T46072, AA728528, T04182, T04807, Z37601, F19849, T8828200;supported by full-length cDNA: Ceres:15975.
245239_at	50.4	P	29.7	A	46.3	A	24.5	A	FWA	AT4G25530	putative homeodomain-protein similarity to homeodomain protein AHDP, Arabidopsis thaliana00; supported by cDNA: gi_13506819_gb_AF243535.1_AF243535
245240_at	3.7	A	7.2	A	9	A	4.1	A	---	AT1G44510	polyprotein, putative similar to polyprotein GI:4996367 from [Arabidopsis thaliana]
245241_at	2.9	A	4.1	A	2.2	A	3.9	A	---	AT1G44478	hypothetical protein contains similarity to protein kinase GI:571458 from [Gallus gallus]
245242_at	547.1	P	844.5	P	738.6	P	742.9	P	CH1	AT1G44446	chlorophyll a oxygenase identical to chlorophyll a oxygenase GI:5853117 from [Arabidopsis thaliana]; supported by cDNA: gi_5478806_dbj_AB021316.1_AB021316
245243_at	15.1	A	46.2	P	45.7	A	48.2	A	---	AT1G44414	hypothetical protein predicted by genemark.hmm
245244_at	1383.7	P	394.8	P	1337	P	542.4	P	ILL6	AT1G44350	IAA-amino acid hydrolase, putative similar to IAA-amino acid hydrolase GI:3421384 from [Arabidopsis thaliana]
245245_at	22	A	14.6	A	52.2	A	20.6	A	hemb2	AT1G44318	delta-aminolevulinic acid dehydratase (Alad), putative similar to delta-aminolevulinic acid dehydratase (Alad) GI:493019 from [Glycine max]
245246_at	18.5	A	7.3	A	4.1	A	7	A	---	AT1G44224	hypothetical protein predicted by genemark.hmm
245247_at	728.4	P	529.5	P	656.8	P	495.5	P	SCL13	AT4G17230	scarecrow-like 13 (SCL13) ; supported by cDNA: gi_16930432_gb_AF419570.1_AF419570
245248_at	257.1	P	325.7	P	290.2	P	342.6	P	ATB' GAMMA	AT4G15415	Expressed protein ; supported by cDNA: gi_2160693_gb_U73528.1_ATU73528
245249_at	4504.4	P	2353	P	3627.1	P	2510.7	P	ACX1	AT4G16760	acyl-CoA oxidase like protein ; supported by cDNA: gi_3044213_gb_AF057044.1_AF057044
245250_at	331.5	P	240.6	P	305.5	P	282.6	P	ATERF6	AT4G17490	ethylene responsive element binding factor-like protein (AtERF6) ; supported by cDNA: gi_3298497_dbj_AB013301.1_AB013301
245251_at	410	P	323	P	364.5	P	336.5	P	CBL1	AT4G17615	calcineurin B-like protein 1 ; supported by cDNA: gi_3309081_gb_AF076251.1_AF076251
245252_at	444	P	243.1	P	445.6	P	216.9	P	ATERF-1	AT4G17500	ethylene responsive element binding factor 1 (frameshift !) ; supported by cDNA: gi_3434966_dbj_AB008103.1_AB008103
245253_at	802.5	P	280.9	P	550.6	P	543.5	P	HPL1	AT4G15440	hydroperoxide lyase (HPOL) like protein ; supported by cDNA: gi_3822402_gb_AF087932.1_AF087932
245254_at	1518.7	P	816.4	P	1606.6	P	959.7	P	APS3	AT4G14680	ATP-sulfurylase ; supported by cDNA: gi_459143_gb_U06275.1_ATU06275
245255_at	832.3	P	873.3	P	821.5	P	828.2	P	COP9	AT4G14110	COP9 protein ; supported by cDNA: gi_530869_gb_L32874.1_ATHCOP9A
245256_at	201.8	P	242.2	P	228.2	P	167	P	FAR1	AT4G15090	Expressed protein ; supported by cDNA: gi_5764394_gb_AF159587.1_AF159587
245257_at	8.9	A	6.6	A	0.8	A	2.9	A	CAM8	AT4G14640	calmodulin ; supported by cDNA: gi_5825599_gb_AF178074.1_AF178074
245258_at	0.9	A	11.6	A	10.1	A	10.2	A	ATPEN1	AT4G15340	lupeol synthase like protein ; supported by cDNA: gi_6650207_gb_AF062513.1_AF062513
245259_at	49.1	P	77.3	P	50.1	M	69.9	P	PAKRP1	AT4G14150	kinesin like protein ; supported by cDNA: gi_8745332_gb_AF193767.1_AF193767
245260_at	540.8	P	671.2	P	646.7	P	769.8	P	---	AT4G16360	kinase like protein ; supported by cDNA: gi_13430671_gb_AF360248.1_AF360248
245261_at	363.3	P	344.7	P	429.7	P	303.2	P	---	AT4G14385	Expressed protein ; supported by cDNA: gi_13877886_gb_AF370206.1_AF370206
245262_at	506.9	P	250.2	P	316.6	P	428.2	P	---	AT4G16563	predicted protein ; supported by cDNA: gi_15809799_gb_AY054167.1_
245263_at	1065.6	P	733.2	P	1199.6	P	803.9	P	---	AT4G17740	PSII D1 protein processing enzyme ; supported by cDNA: gi_15809807_gb_AY054171.1_
245264_at	705.8	P	460.2	P	639.7	P	392.3	P	---	AT4G17245	Expressed protein ; supported by cDNA: gi_15809953_gb_AY054245.1_
245265_at	180.1	P	636.8	P	256.1	P	609.6	P	ACD6	AT4G14400	hypothetical protein ; supported by cDNA: gi_15810232_gb_AY056155.1_
245266_at	341	P	475.3	P	366.8	P	367.1	P	---	AT4G17070	hypothetical protein ; supported by cDNA: gi_15912320_gb_AY056438.1_
245267_at	2.3	A	56.2	P	32.3	A	21.4	A	---	AT4G14060	major latex protein like ; supported by cDNA: gi_15982831_gb_AY057523.1_
245268_at	132.8	P	170.4	P	238.6	P	142.6	P	PRMT7	AT4G16570	hypothetical protein ; supported by cDNA: gi_15983409_gb_AF424579.1_AF424579
245269_at	896.4	P	973.8	P	832.8	P	941.4	P	---	AT4G14500	hypothetical protein ; supported by cDNA: gi_16226250_gb_AF428283.1_AF428283
245270_at	3972.9	P	6392.7	P	5829	P	6773.7	P	TUA6	AT4G14960	tubulin alpha-6 chain (TUA6) ; supported by cDNA: gi_16226461_gb_AF428406.1_AF428406
245271_at	298.4	P	358.5	P	251.4	P	298.1	P	---	AT4G16430	transcription factor like protein ; supported by cDNA: gi_16226918_gb_AF428368.1_AF428368
245272_at	138.5	P	132.6	P	141.7	P	170.4	P	---	AT4G17250	hypothetical protein ; supported by cDNA: gi_16323154_gb_AY057681.1_
245273_at	325.2	P	369.6	P	344.6	P	343.7	P	---	AT4G14950	hypothetical protein ; supported by cDNA: gi_16604570_gb_AY059730.1_
245274_at	936.9	P	1125.2	P	1266.6	P	1164.4	P	---	AT4G14360	ankyrin like protein ; supported by cDNA: gi_16604604_gb_AY059747.1_
245275_at	1306.8	P	844.2	P	795.4	P	1163.7	P	BAM5	AT4G15210	beta-amylase ; supported by cDNA: gi_166601_gb_M73467.1_ATHAMYB
245276_at	109.7	A	172.8	P	139.7	A	108.2	A	ATHB-2	AT4G16780	DNA-binding homeotic protein Athb-2 ; supported by cDNA: gi_166751_gb_M90394.1_ATHHOMEOA
245277_at	774.7	P	826.2	P	734.4	P	1010.3	P	IAGLU	AT4G15550	glucosyltransferase like protein ; supported by cDNA: gi_2149126_gb_U81293.1_ATU81293
245278_at	626	P	561.3	P	715.3	P	600.9	P	SYP23	AT4G17730	syntaxin ; supported by cDNA: gi_2149379_gb_U85036.1_ATU85036
245279_at	705.1	P	744.6	P	566.2	P	706.7	P	---	AT4G17270	putative protein ; supported by cDNA: gi_14190518_gb_AF380659.1_AF380659
245280_at	524.1	P	508.2	P	476.2	P	526.1	P	VRN2	AT4G16845	Expressed protein ; supported by cDNA: gi_14334421_gb_AY034902.1_
245281_at	2530.3	P	3503.1	P	3220.6	P	3265.6	P	CLA1	AT4G15560	DEF (CLA1) protein ; supported by cDNA: gi_14334451_gb_AY034917.1_
245282_at	449.8	P	581.7	P	413.2	P	563.5	P	---	AT4G14990	hypothetical protein ; supported by cDNA: gi_14334731_gb_AY035039.1_
245283_at	59.1	P	157.5	P	87.3	P	110.5	P	AT-HSFA5	AT4G13980	Expressed protein ; supported by cDNA: gi_14517386_gb_AY039528.1_
245284_at	1557.5	P	1857.6	P	1578.5	P	1827.9	P	PDS3	AT4G14210	phytoene dehydrogenase precursor (phytoene desaturase) ; supported by cDNA: gi_14532765_gb_AY040007.1_
245285_s_at	3493.9	P	2055.7	P	2984.1	P	2226.8	P	SBP1	AT4G14030 /// AT4G14040	selenium-binding protein like ; supported by cDNA: gi_14532843_gb_AY040046.1_
245286_at	10342.6	P	7704.4	P	7592.2	P	7279.4	P	OASA1	AT4G14880	cytosolic O-acetylserine(thiol)lyase (EC 4.2.99.8) ; supported by cDNA: gi_15027936_gb_AY045825.1_
245287_at	931.4	P	821	P	779.2	P	838.4	P	---	AT4G14910	imidazoleglycerol-phosphate dehydratase ; supported by cDNA: gi_15081689_gb_AY048237.1_
245288_at	451.4	P	477.1	P	317.9	P	519.1	P	ADA2B	AT4G16420	transcriptional adaptor like protein ; supported by cDNA: gi_15215639_gb_AY050348.1_
245289_at	2347.3	P	2810.5	P	2143.1	P	2671	P	---	AT4G15470	Expressed protein ; supported by cDNA: gi_15215826_gb_AY050443.1_
245290_at	634.6	P	872.5	P	641.5	P	774.6	P	---	AT4G16490	hypothetical protein ; supported by cDNA: gi_15292862_gb_AY050865.1_
245291_at	1355.8	P	1126.8	P	1720.9	P	1192.6	P	---	AT4G16155	Expressed protein ; supported by cDNA: gi_15292886_gb_AY050877.1_
245292_at	317.4	P	324.4	P	387.5	P	308.2	P	---	AT4G15093	Expressed protein ; supported by cDNA: gi_15293028_gb_AY050948.1_
245293_at	1158.7	P	1079	P	1008	P	1158.9	P	---	AT4G16660	HSP like protein ; supported by cDNA: gi_15293148_gb_AY051008.1_
245294_at	324.2	P	393	P	385	P	375.7	P	CKI1	AT4G14340	casein kinase I ; supported by cDNA: gi_15450524_gb_AY052364.1_
245295_at	279.4	P	277.1	P	249.9	P	325.4	P	---	AT4G16100	hypothetical protein ; supported by cDNA: gi_15450995_gb_AY054578.1_
245296_at	1099.7	P	3187.1	P	2169.4	P	2704.3	P	ATOPT3	AT4G16370	isp4 like protein ; supported by cDNA: gi_15451019_gb_AY054590.1_
245297_at	211.4	P	168.8	P	161.6	P	168.4	P	---	AT4G16510	hypothetical protein ; supported by cDNA: gi_15451033_gb_AY054597.1_
245298_at	408.6	P	339.1	P	425.3	P	423.1	P	---	AT4G15010	hypothetical protein ; supported by cDNA: gi_15451217_gb_AY054689.1_
245299_at	2225.1	P	1819.7	P	1901.6	P	2072.3	P	ATRAB1C	AT4G17530	ras-related small GTP-binding protein RAB1c ; supported by cDNA: gi_15529160_gb_AY052204.1_
245300_at	28.5	A	28.7	A	37.7	A	21.7	A	CBL6	AT4G16350	hypothetical protein ; supported by cDNA: gi_11065942_gb_AF192884.1_AF192884
245301_at	435.7	P	483.8	P	341.8	P	459.2	P	FPS2	AT4G17190	farnesyl-pyrophosphate synthetase FPS2 ; supported by cDNA: gi_1146162_gb_L46349.1_ATHFPS2R
245302_at	162.2	P	205.9	P	121.1	P	223.5	P	KAN3	AT4G17695	Expressed protein ; supported by cDNA: gi_15723596_gb_AY048690.1_
245303_at	239.2	P	246.8	P	259.3	P	258.1	P	---	AT4G17010	hypothetical protein ; supported by full-length cDNA: Ceres: 91870.
245304_at	1424.5	P	1085.4	P	1041.9	P	1082.6	P	---	AT4G15630	hypothetical protein ; supported by full-length cDNA: Ceres: 933.
245305_at	31.6	P	45.3	A	58.1	A	44.1	A	---	AT4G17215	Expressed protein ; supported by full-length cDNA: Ceres: 94923.
245306_at	1500.3	P	630.4	P	3907.6	P	1108.2	P	ELIP2	AT4G14690	Expressed protein ; supported by full-length cDNA: Ceres: 95834.
245307_at	420.7	P	459.7	P	530.3	P	463.7	P	---	AT4G16770	gibberellin oxidase-like protein non-consensus GG acceptor splice site at exon 8; supported by cDNA: gi_13265536_gb_AF324704.2_AF324704
245308_at	468.8	P	535.3	P	546.6	P	562.3	P	---	AT4G17486	putative protein ; supported by cDNA: gi_13358188_gb_AF324997.2_AF324997
245309_at	137.8	P	203.7	P	136.5	P	200	P	---	AT4G15140	putative protein ; supported by cDNA: gi_13926241_gb_AF372879.1_AF372879
245310_at	298.8	P	351.7	P	314.7	P	360.7	P	RALFL31	AT4G13950	hypothetical protein ;supported by full-length cDNA: Ceres:17977.
245311_at	6461.2	P	5913.8	P	7614	P	6671.8	P	---	AT4G14320	ribosomal protein ; supported by full-length cDNA: Ceres: 18153.
245312_at	77.6	P	122.7	P	114.8	P	123.3	P	---	AT4G14600	Expressed protein ; supported by full-length cDNA: Ceres: 20129.
245313_at	554.6	P	432.6	P	365.6	P	377.2	P	---	AT4G15420	UFD1 like protein ; supported by full-length cDNA: Ceres: 207652.
245314_at	121.9	P	83.9	P	121	P	64.5	A	---	AT4G16745	Expressed protein ; supported by full-length cDNA: Ceres: 22084.
245315_at	1684.9	P	1886.6	P	1985	P	1932.5	P	PBD2	AT4G14800	proteasome chain protein ; supported by full-length cDNA: Ceres: 24266.
245316_at	616	P	588.5	P	628	P	581	P	---	AT4G14000	hypothetical protein ;supported by full-length cDNA: Ceres:25991.
245317_at	1118.7	P	638.5	P	520.2	P	702.6	P	---	AT4G15610	hypothetical protein ; supported by full-length cDNA: Ceres: 26019.
245318_at	2403.1	P	5456	P	3933.3	P	5424.4	P	---	AT4G16980	Expressed protein ; supported by full-length cDNA: Ceres: 30087.
245319_at	1971.3	P	1633.5	P	1734.7	P	1876.5	P	---	AT4G16146	Expressed protein ; supported by full-length cDNA: Ceres: 30227.
245320_at	554.1	P	517.5	P	458	P	512.2	P	---	AT4G16444	Expressed protein ; supported by full-length cDNA: Ceres: 30471.
245321_at	4967.8	P	6346.4	P	4592.2	P	5547.2	P	---	AT4G15545	Expressed protein ; supported by full-length cDNA: Ceres: 307.
245322_at	15.5	A	41.3	A	30.2	A	19.4	A	---	AT4G14815	Expressed protein ; supported by full-length cDNA: Ceres: 31856.
245323_at	1132.7	P	1473.5	P	985.1	P	1445.1	P	---	AT4G16500	cysteine proteinase inhibitor like protein ; supported by full-length cDNA: Ceres: 31946.
245324_at	518.2	P	616.3	P	518.5	P	616.4	P	---	AT4G17260	lactate dehydrogenase (LDH1) ;supported by full-length cDNA: Ceres:33509.
245325_at	1.9	A	54.9	A	33.2	A	33.8	A	XTR7	AT4G14130	xyloglucan endotransglycosylase-related protein XTR-7 ;supported by full-length cDNA: Ceres:33554.
245326_at	559.9	P	762.1	P	768.1	P	732.5	P	---	AT4G14100	Expressed protein ; supported by full-length cDNA: Ceres: 34967.
245327_at	176.9	P	253.5	P	182.9	P	171	P	---	AT4G16850	hypothetical protein ; supported by full-length cDNA: Ceres: 35772.
245328_at	34.7	A	97	P	76	P	111.7	P	---	AT4G14465	Expressed protein ; supported by full-length cDNA: Ceres: 36844.
245329_at	660.4	P	1501.4	P	544.5	P	903.9	P	---	AT4G14365	Expressed protein ; supported by full-length cDNA: Ceres: 37809.
245330_at	444.4	P	745.7	P	476.2	P	645.2	P	---	AT4G14930	hypothetical protein ;supported by full-length cDNA: Ceres:38042.
245331_at	982.9	P	1068	P	1327	P	1016.1	P	---	AT4G14410	hypothetical protein ;supported by full-length cDNA: Ceres:40736.
245332_at	1650.3	P	1290.9	P	1424.1	P	1297.7	P	---	AT4G15940	isomerase like protein ;supported by full-length cDNA: Ceres:40913.
245333_at	1719.7	P	1511.1	P	1587.1	P	1550.6	P	---	AT4G14615	Expressed protein ; supported by full-length cDNA: Ceres: 42223.
245334_at	1657.8	P	1313	P	1169.6	P	1553.2	P	RALFL33	AT4G15800	Expressed protein ; supported by full-length cDNA: Ceres: 5455.
245335_at	5.8	A	4.4	A	3.9	A	4.7	A	ATOEP16-2	AT4G16160	pore protein homolog ;supported by full-length cDNA: Ceres:5714.
245336_at	100	P	231.2	P	126.1	A	184.8	P	---	AT4G16515	Expressed protein ; supported by full-length cDNA: Ceres: 6580.
245337_at	384.6	P	331.4	P	381.4	P	322.6	P	---	AT4G16566	Expressed protein ; supported by full-length cDNA: Ceres: 7101.
245338_at	392.1	P	460.1	P	379.9	P	417.7	P	---	AT4G16442	Expressed protein ; supported by full-length cDNA: Ceres: 7632.
245339_at	171.3	P	190	P	249.4	P	192.1	P	COBL7	AT4G16120	hypothetical protein ;supported by full-length cDNA: Ceres:17019.
245340_at	1479.2	P	2021	P	1691.4	P	1993.1	P	---	AT4G14420	elicitor like protein ; supported by full-length cDNA: Ceres: 1718.
245341_at	265.7	P	214.8	P	334.1	P	199.6	P	---	AT4G16447	Expressed protein ; supported by full-length cDNA: Ceres: 17535.
245342_at	8445.4	P	7969.6	P	9088.2	P	8102.8	P	---	AT4G16720	ribosomal protein ;supported by full-length cDNA: Ceres:23771.
245343_at	248.3	P	497.6	P	316.3	P	498.7	P	---	AT4G15830	hypothetical protein ;supported by full-length cDNA: Ceres:39757.
245344_at	529.8	P	538	P	536.6	P	531.9	P	---	AT4G15475	F-box protein family, AtFBL4 contains similarity to grr1 GI:2407790 from [Glycine max];supported by full-length cDNA: Ceres:100411.
245345_at	6.2	A	27.6	A	24.2	A	16.8	A	---	AT4G16640	proteinase like protein ;supported by full-length cDNA: Ceres:14136.
245346_at	2168.7	P	4514.1	P	2705.1	P	5949.1	P	CT-BMY	AT4G17090	putative beta-amylase ;supported by full-length cDNA: Ceres:36882.
245347_at	2906.8	P	3248.3	P	2391.5	P	3325.5	P	---	AT4G14890	ferredoxin ;supported by full-length cDNA: Ceres:22861.
245348_at	861.3	P	1210.6	P	899.2	P	1306.5	P	ATTPS5	AT4G17770	trehalose-6-phosphate synthase like protein ;supported by full-length cDNA: Ceres:95947.
245349_at	642.6	P	327.3	P	443.8	P	276.3	P	MES16	AT4G16690	cyanohydrin lyase like protein ;supported by full-length cDNA: Ceres:5546.
245350_at	1626.9	P	1922.9	P	1574.2	P	1556	P	---	AT4G16830	nuclear antigen homolog ;supported by full-length cDNA: Ceres:118826.
245351_at	1248.7	P	1379	P	1189.5	P	1315.6	P	CKB2	AT4G17640	casein kinase II beta chain CKB2 ;supported by full-length cDNA: Ceres:19505.
245352_at	3472.5	P	1849.1	P	3402.4	P	2456.8	P	UGT84A3	AT4G15490	indole-3-acetate beta-glucosyltransferase like protein ;supported by full-length cDNA: Ceres:35383.
245353_at	12.5	A	33.5	A	19.4	A	36.8	A	---	AT4G16000	hypothetical protein ;supported by full-length cDNA: Ceres:9209.
245354_at	3564.7	P	4370.7	P	3821.3	P	4213.8	P	LIL3:1	AT4G17600	Lil3 protein ;supported by full-length cDNA: Ceres:29150.
245355_at	7033.5	P	6743.7	P	8729.8	P	7534.7	P	---	AT4G17390	60S ribosomal protein L15 homolog ;supported by full-length cDNA: Ceres:31538.
245356_at	13553.8	P	11836	P	14480.3	P	12097.6	P	MEE58	AT4G13940	adenosylhomocysteinase ;supported by full-length cDNA: Ceres:16846.
245357_at	2192.5	P	3033	P	2666.2	P	3085.1	P	---	AT4G17560	putative protein ;supported by full-length cDNA: Ceres:2161.
245358_at	756.9	P	731.4	P	908.7	P	758	P	PRL1	AT4G15900	PRL1 protein ;supported by full-length cDNA: Ceres:123113.
245359_at	1204.8	P	915.2	P	1029.3	P	971.6	P	IBR10	AT4G14430	carnitine racemase like protein ;supported by full-length cDNA: Ceres:28978.
245360_at	1752.8	P	1445.9	P	1585.4	P	1403.4	P	---	AT4G16330	naringenin 3-dioxygenase like protein ;supported by full-length cDNA: Ceres:40793.
245361_at	397.5	P	455.1	P	363.4	P	398.7	P	---	AT4G17790	hypothetical protein ;supported by full-length cDNA: Ceres:42815.
245362_at	61	P	124.8	P	87.4	P	134.6	P	HAT1	AT4G17460	homeobox-leucine zipper protein HAT1 (hd-zip protein 1) ;supported by full-length cDNA: Ceres:34167.
245363_at	42.2	A	54.6	A	54.8	A	59.8	A	---	AT4G15120	hypothetical protein ;supported by full-length cDNA: Ceres:36129.
245364_at	270.2	P	396.6	P	255.1	P	486.7	P	---	AT4G15790	hypothetical protein ;supported by full-length cDNA: Ceres:22637.
245365_at	563.6	P	729.5	P	500.5	P	623.3	P	---	AT4G17720	hypothetical protein ;supported by full-length cDNA: Ceres:39922.
245366_at	413.8	P	413.9	P	434.7	P	477.8	P	AtMAPR4	AT4G14965	Expressed protein ; supported by full-length cDNA: Ceres: 10518.
245367_at	124.5	P	161.9	P	138.2	P	186.3	P	NRPB9B	AT4G16265	Expressed protein ; supported by full-length cDNA: Ceres: 12256.
245368_at	340	P	520.4	P	403.3	P	453.3	P	---	AT4G15510	hypothetical protein ; supported by full-length cDNA: Ceres: 12451.
245369_at	41.8	A	42.6	P	78.8	A	47	M	---	AT4G15975	Expressed protein ; supported by full-length cDNA: Ceres: 124835.
245370_at	187.1	P	255.6	P	228.4	P	263	P	---	AT4G16840	Expressed protein ; supported by full-length cDNA: Ceres: 14223.
245371_at	24.8	P	52.9	A	54.5	A	34.7	A	---	AT4G15750	hypothetical protein ;supported by full-length cDNA: Ceres:14485.
245372_at	5776.8	P	5219.1	P	5296	P	5436.4	P	---	AT4G15000	ribosomal protein ;supported by full-length cDNA: Ceres:15384.
245373_s_at	5971.5	P	6146.9	P	4564.5	P	5991.4	P	ATARD2	AT4G14710 /// AT4G14716	Expressed protein ; supported by full-length cDNA: Ceres: 16319.
245374_at	669.6	P	599.1	P	681.1	P	563.5	P	---	AT4G17620	hypothetical protein
245375_at	178.9	P	144.2	P	72.2	P	108.3	P	---	AT4G17660	NAK like protein kinase
245376_at	10.7	A	37.9	P	38.8	A	28.7	A	---	AT4G17690	peroxidase like protein
245377_at	14.3	A	13.3	A	24	A	18.3	A	---	AT4G17700	hypothetical protein
245378_at	46.8	A	59.7	A	123	A	56.4	A	HDG4	AT4G17710	GLABRA2 like protein
245379_at	96	P	104.7	P	88.2	P	86.9	P	HSF1	AT4G17750	heat shock transcription factor HSF1
245380_at	40.4	A	73.1	P	69.8	P	79.4	P	---	AT4G17760	hypothetical protein
245381_at	2.7	A	21.8	A	55.6	A	10.2	A	MYB39	AT4G17785	MYB transcription factor like protein
245382_at	11.9	A	23	A	40.6	A	19.2	A	---	AT4G17800	hypothetical protein
245383_at	224	P	268.2	P	377.9	P	268.4	P	---	AT4G17810	SUPERMAN like protein
245384_at	125.8	P	90.1	P	99.7	P	87.7	P	---	AT4G16790	glycoprotein homolog ;supported by full-length cDNA: Ceres:255542.
245385_at	1101.4	P	821	P	1048.2	P	785.9	P	---	AT4G14020	hypothetical protein ;supported by full-length cDNA: Ceres:13520.
245386_at	936	P	610	P	985.1	P	806.8	P	RALFL32	AT4G14010	hypothetical protein ;supported by full-length cDNA: Ceres:7346.
245387_at	1520.3	P	1618.3	P	1821.4	P	1701.5	P	---	AT4G17520	nuclear RNA binding protein A-like protein ;supported by full-length cDNA: Ceres:35156.
245388_at	3834.6	P	3650.9	P	3977.9	P	3929.1	P	---	AT4G16410	hypothetical protein ;supported by full-length cDNA: Ceres:2505.
245389_at	83.9	A	46	A	67.1	A	94.8	A	---	AT4G17480	putative protein ;supported by full-length cDNA: Ceres:253398.
245390_at	794.1	P	628.4	P	676.9	P	616.7	P	---	AT4G17650	putative protein ;supported by full-length cDNA: Ceres:39872.
245391_at	3234	P	3182.4	P	2500.5	P	2880.6	P	ATG8F	AT4G16520	symbiosis-related like protein ;supported by full-length cDNA: Ceres:17851.
245392_at	38.4	P	123.4	P	66.3	A	89.9	P	---	AT4G15680	glutaredoxin ;supported by full-length cDNA: Ceres:32219.
245393_at	175.2	P	107.1	P	169.6	P	95.3	P	---	AT4G16260	beta-1,3-glucanase class I precursor ;supported by full-length cDNA: Ceres:3176.
245394_at	4910.2	P	5612.7	P	4577.7	P	5765.2	P	---	AT4G16450	hypothetical protein ;supported by full-length cDNA: Ceres:16090.
245395_at	346.9	P	413.3	P	363.9	P	364.9	P	---	AT4G17420	hypothetical protein ;supported by full-length cDNA: Ceres:26448.
245396_at	623.9	P	963.4	P	675.4	P	991.4	P	---	AT4G14870	hypothetical protein ;supported by full-length cDNA: Ceres:30327.
245397_at	104.8	A	155.8	P	110.1	A	154.1	A	IAA1	AT4G14560	auxin-responsive protein IAA1 ;supported by full-length cDNA: Ceres:33860.
245398_at	374.1	P	354.2	P	411.3	P	295.3	P	---	AT4G14900	hydroxyproline-rich glycoprotein homolog ;supported by full-length cDNA: Ceres:25333.
245399_at	526.9	P	1061.3	P	547	P	898.9	P	TIP2;2	AT4G17340	membrane channel like protein ;supported by full-length cDNA: Ceres:99796.
245400_at	6360.4	P	6803	P	6889.3	P	6692.9	P	---	AT4G17040	ATP-dependent Clp protease proteolytic subunit (ClpR4), putative similar to ATP-dependent Clp protease proteolytic subunit GI:7264063 from [Synechococcus sp.PCC 7942];supported by full-length cDNA: Ceres:36017.
245401_at	403.5	P	759.9	P	332.5	P	571.5	P	---	AT4G17670	hypothetical protein ;supported by full-length cDNA: Ceres:6709.
245402_at	9.5	A	3	A	3.6	A	3.2	A	---	AT4G17585	putative protein
245403_at	6.2	A	9.8	A	2.3	A	18.2	A	---	AT4G17590	putative protein
245404_at	263.4	P	200.2	P	229.4	P	207.5	P	---	AT4G17610	putative protein
245405_at	164	P	181.3	P	173	P	234.2	P	---	AT4G17150	hypothetical protein
245406_at	45.1	A	33.3	A	64.4	A	55.6	A	ATRABB1A	AT4G17160	GTP-binding RAB2A like protein
245407_at	1392.3	P	1189.2	P	1115.3	P	1277.8	P	RABB1C	AT4G17170	GTP-binding RAB2A like protein
245408_at	153.6	P	204.8	P	205.6	P	219.6	P	---	AT4G17180	putative protein
245409_at	20.6	A	8.4	A	28.8	A	19	A	---	AT4G17200	putative protein
245410_at	24.4	P	15.7	A	30.7	A	23.4	P	ATMAP70-5	AT4G17220	putative protein
245411_at	125.8	P	144.8	P	144.3	P	131.4	P	---	AT4G17240	hypothetical protein
245412_at	43.1	A	65.4	P	63.1	A	57.3	P	---	AT4G17280	hypothetical protein
245413_at	1167.3	P	750.6	P	897	P	757.4	P	NS1	AT4G17300	asparagine--tRNA ligase
245414_at	189.5	P	183.8	P	206.9	P	150.2	P	---	AT4G17310	hypothetical protein
245415_at	1039.1	P	1083.7	P	1103.3	P	1210.9	P	ATG2484-1	AT4G17330	G2484-1 protein
245416_at	72.3	P	70.2	P	53.1	P	105.7	P	---	AT4G17350	putative protein
245417_at	274.6	P	277.4	P	308.1	P	278.4	P	---	AT4G17360	phosphoribosylglycinamide formyltransferase-like protein
245418_at	753.1	P	825.2	P	708	P	805.4	P	---	AT4G17370	putative protein
245419_at	3	A	14.5	A	7.9	A	5.1	A	MSH4	AT4G17380	putative protein
245420_at	102.7	A	134.1	A	130.8	A	143.9	A	---	AT4G17410	hypothetical protein
245421_at	266.9	P	228.3	P	229	P	247.1	P	---	AT4G17430	hypothetical protein
245422_at	2799.1	P	345.5	P	1948.4	P	579.1	P	---	AT4G17470	putative protein
245423_at	83.7	P	53.9	P	90.6	A	70	P	---	AT4G17483	putative protein
245424_at	1.2	A	5.4	A	5	A	2.1	A	---	AT4G17505	putative protein
245425_at	757.8	P	803.8	P	768.7	P	808.5	P	UCH3	AT4G17510	carboxyl-terminal proteinase like protein
245426_at	319.3	P	406.4	P	335	P	384.7	P	---	AT4G17540	hypothetical protein
245427_at	418	P	276.3	P	257.9	P	326.7	P	---	AT4G17550	putative protein
245428_at	346.8	P	434	P	429.9	P	316.5	P	---	AT4G17570	putative protein
245429_at	42.7	A	27.3	A	95.2	A	10.3	A	---	AT4G17580	Bax inhibitor-1-like protein
245430_at	404.5	P	337.9	P	301.6	P	361.8	P	FIP2	AT4G17060	hypothetical protein
245431_at	396.3	P	343.1	P	373	P	360.1	P	---	AT4G17080	hypothetical protein
245432_at	989.8	P	1250.9	P	891.9	P	1004.9	P	---	---	putative serine protease-like protein
245433_at	1217.3	P	1108.8	P	920.1	P	1075.5	P	---	AT4G17140	hypothetical protein
245434_at	299.6	P	238.7	P	267.9	P	294.3	P	---	AT4G17140	hypothetical protein
245435_at	27.5	P	58	P	52.8	P	42.5	P	AT4G17140	---	hypothetical protein
245436_at	22.7	A	27.8	A	5	A	29.6	A	---	AT4G16620	membrane protein homolog
245437_at	273.2	P	130.5	P	244.4	P	160.4	P	---	---	RNA helicase like protein
245438_at	239.2	P	252.7	P	258.2	P	304	P	---	AT4G16650	growth regulator like protein
245439_at	180.5	P	187.4	P	131.6	P	155.8	P	---	AT4G16670	hypothetical protein
245440_at	18.5	A	9.4	A	35.8	A	18.9	A	---	AT4G16680	RNA helicase
245441_at	112.8	P	117.3	P	192.3	P	98	P	PSD1	AT4G16700	decarboxylase like protein
245442_at	464.3	P	492.8	P	417.5	P	484.1	P	---	AT4G16710	hypothetical protein
245443_at	17.7	A	20.5	A	1.7	A	15.6	A	---	AT4G16730	limonene cyclase like protein
245444_at	44.7	A	20.6	A	4.8	A	17.7	A	ATTPS03	AT4G16740	limonene cyclase like protein
245445_at	122.5	P	94.6	P	102.1	P	135.3	P	---	AT4G16750	apetala2 domain TINY like protein
245446_at	466.3	P	611.1	P	510.1	P	511.5	P	---	AT4G16800	enoyl-CoA hydratase
245447_at	9.8	A	3.4	A	27.4	A	6.3	A	---	AT4G16820	triacylglycerol lipase like protein
245448_at	380.2	P	610	P	273.4	P	492.5	P	RPP4	AT4G16860	disease resistance RPP5 like protein
245449_at	291.9	P	292.3	P	286.3	P	266.1	P	---	AT4G16870	retrotransposon like protein
245450_at	152.2	P	290.4	P	158.2	P	371.3	P	---	---	disease resistance RPP5 like protein (fragment)
245451_at	281.6	P	789.7	P	555.4	P	651.2	P	SNC1	AT4G16890	disease resistance RPP5 like protein
245452_at	2.7	A	3.3	A	0.9	A	2.4	A	---	AT4G16910	retrotransposon like protein
245453_at	109.2	P	66.8	P	56.6	A	66.5	A	---	AT4G16900	disease resistance RPP5 like protein
245454_at	56.5	P	31.2	A	39.4	A	35.6	P	---	AT4G16920	disease resistance RPP5 like protein
245455_at	1.7	A	1.6	A	2.9	A	1.4	A	---	AT4G16930	disease resistance RPP5 like protein (fragment)
245456_at	1260.5	P	1781.1	P	984.7	P	1212.3	P	RPP5	AT4G16950	disease resistance RPP5 like protein
245457_s_at	76.6	P	116	P	60.7	A	69.6	A	---	AT4G16940 /// AT4G16960	disease resistance RPP5 like protein
245458_at	60	A	109.8	A	57.1	A	90.3	A	---	AT4G16970	kinase like protein
245459_at	43.6	P	48.1	P	45.2	A	51.3	P	---	---	hypothetical protein
245460_at	635.5	P	915.5	P	843.8	P	976.2	P	RLM3	AT4G16990	disease resistance RPP5 like protein (fragment)
245461_at	71.3	P	84.2	P	89.2	M	69.9	P	---	AT4G17000	hypothetical protein
245462_at	169.3	P	188.9	P	186.2	P	196.2	P	---	AT4G17020	transcription factor like protein
245463_at	239.4	P	373.3	P	365.5	P	436.3	P	ATEXLB1	AT4G17030	allergen like protein
245464_at	56.1	A	137.7	P	105.3	P	94.8	P	UGLYAH	AT4G17050	hypothetical protein
245465_at	51.3	A	11.8	A	47.2	A	232.2	P	ATCSLA01	AT4G16590	cellulose synthase like protein
245466_at	29.1	A	33.1	P	48.7	P	40.4	P	---	AT4G16600	glucosyltransferase like protein
245467_at	103.1	P	87.8	P	117.1	A	87.2	P	---	AT4G16610	hypothetical protein
245468_at	32.4	A	20.8	A	35.7	A	39.9	A	---	AT4G15980	pectinesterase like protein
245469_at	6.3	A	8.3	A	5	A	2.6	A	---	AT4G16010 /// AT4G16020	reverse transcriptase like protein
245470_at	1.5	A	1.8	A	2.2	A	1.7	A	---	AT4G16020	retrotransposon like protein
245471_at	1.4	A	0.9	A	12	A	2.6	A	---	AT4G16030	probable ribosomal protein
245472_at	1.7	A	3.6	A	3.6	A	1	A	---	AT4G16040	hypothetical protein
245473_at	3	A	2.9	A	4.7	A	0.6	A	---	AT4G16050	hypothetical protein
245474_at	537.5	P	810.1	P	531.5	P	767.3	P	---	AT4G16060	hypothetical protein
245475_at	44.9	A	15.7	A	70.8	P	3.6	A	---	---	hypothetical protein
245476_at	10.6	A	17.5	A	32.9	A	4.4	A	---	AT4G16090	hypothetical protein
245477_at	159.7	P	156.7	P	163.5	P	188.8	P	ARR2	AT4G16110	hypothetical protein
245478_at	498.4	P	481.3	P	398	P	451.6	P	ARA1	AT4G16130	galactokinase like protein
245479_at	607.3	P	564.6	P	845.4	P	682.6	P	---	AT4G16140	extensin like protein
245480_at	317.1	P	309.7	P	421	P	266.1	P	---	---	transcription factor like protein
245481_at	760.1	P	724.5	P	727.3	P	606.8	P	---	AT4G16180	hypothetical protein
245482_at	482.6	P	594.5	P	516.6	P	537.6	P	---	AT4G16180	hypothetical protein
245483_at	11856	P	12590.1	P	11400.9	P	13469.2	P	---	AT4G16190	cysteine proteinase contains similarity to papain-like cysteine proteinase isoform I GI:7381219 from [Ipomoea batatas]
245484_at	699.3	P	763.1	P	672.7	P	691.2	P	ECHIA	AT4G16210	enoyl-CoA hydratase like protein
245485_at	19.8	A	43.3	A	46.3	A	30.4	A	---	---	proline-rich, APG like protein
245486_x_at	284.5	P	236.8	A	215	A	233.4	M	---	AT4G16240	glycine-rich protein homolog
245487_at	443.8	P	400.9	P	439.8	P	412	P	PHYD	AT4G16250	phytochrome D
245488_at	3.6	A	24.9	A	20.2	A	12.6	A	---	AT4G16270	peroxidase like protein
245489_at	166.8	P	162.5	P	145.6	P	135.4	P	FCA	AT4G16280	FCA gamma protein
245490_at	30.7	A	37.3	A	16.9	A	9.3	A	LDL3	AT4G16310	hypothetical protein
245491_at	92.6	P	71.4	P	97.7	P	45.4	P	LDL3	---	hypothetical protein
245492_at	274.8	P	235.5	P	245	P	276.3	P	SPK1	AT4G16340	putative protein
245493_at	27.3	P	50.8	P	84	P	75.2	P	---	---	hypothetical protein
245494_at	1231.4	P	1472.3	P	1246.6	P	1507.7	P	---	AT4G16390	salt-inducible protein homolog
245495_at	39.7	A	67.7	M	65.7	P	41.7	A	---	AT4G16400	hypothetical protein
245496_at	355.4	P	276.3	P	335.6	P	269.6	P	---	AT4G16440	LET1 like protein
245497_at	9.5	A	13	A	6.3	A	7.5	A	---	AT4G16460	hypothetical protein
245498_at	81.5	P	53.9	P	72.5	P	77.4	P	---	AT4G16470	hypothetical protein
245499_at	119.3	P	141.6	P	128.9	P	115.6	P	INT4	AT4G16480	membrane transporter like protein
245500_at	2	A	2.5	A	3.7	A	2.9	A	---	AT4G15590	reverse transcriptase like protein
245501_at	754.9	P	494.7	P	654.1	P	735	P	---	AT4G15620	hypothetical protein
245502_at	817.4	P	596.4	P	1158.7	P	588	P	---	AT4G15640	hypothetical protein
245503_at	3.1	A	2.3	A	28.5	A	14	A	---	AT4G15650	kinase like protein
245504_at	14.5	P	27.8	A	8.8	A	33.6	P	---	AT4G15660	glutaredoxin
245505_at	12.6	A	52.4	P	29.8	A	2.6	A	---	AT4G15690	glutaredoxin
245506_at	28.5	A	64.9	P	27.2	A	42.6	P	---	AT4G15700	glutaredoxin homolog
245507_at	3.2	A	3	A	3.8	A	6.2	A	---	AT4G15710	hypothetical protein
245508_at	20.1	A	5.9	A	5.6	A	26.7	A	---	AT4G15720	hypothetical protein
245509_at	64.5	P	59.1	P	59.3	P	51.7	P	---	AT4G15730	hypothetical protein
245510_at	23.9	A	30.5	A	23.8	A	29.2	A	---	AT4G15740	hypothetical protein
245511_at	8.9	A	3.1	A	7.2	A	2	A	---	AT4G15755	hypothetical protein
245512_at	1520.8	P	1080	P	1659.8	P	1281.6	P	---	AT4G15770	hypothetical protein
245513_at	937.1	P	995.6	P	919.9	P	951.4	P	ATVAMP724	AT4G15780	SYBL1 like protein
245514_at	160	P	162.3	P	155.4	P	167.6	P	---	AT4G15810	OEP8 like protein
245515_at	50	P	43.4	P	57.6	P	48.9	P	---	AT4G15810	hypothetical protein
245516_at	255.3	P	247.9	P	173	P	231.5	P	---	AT4G15820	hypothetical protein
245517_at	323.7	P	352.7	P	189.7	P	276.8	P	---	AT4G15840	hypothetical protein
245518_at	152.2	P	133.2	P	173.4	P	168.6	P	ATRH1	AT4G15850	ATP-dependent RNA helicase like protein
245519_at	30.4	A	3.9	A	27.3	A	8.5	A	---	AT4G15860	retrotransposon like protein
245520_at	12	A	2.2	A	3.4	A	1.9	A	ATTS1	AT4G15870	delta-cadinene synthase like protein
245521_at	316.3	P	394.2	P	370.4	P	428.4	P	ESD4	AT4G15880	Expressed protein ;supported by cDNA: gi:14423393
245522_at	107.8	P	123.4	P	159	P	115.5	P	---	AT4G15890	hypothetical protein
245523_at	1577	P	811.5	P	2196.6	P	1172.1	P	ATDI21	AT4G15910	drought-induced protein like
245524_at	661.5	P	775.9	P	597.2	P	616.5	P	---	AT4G15920	cytochrome c oxidoreductase like protein
245525_at	1381.2	P	1514.9	P	1511.5	P	1387	P	---	AT4G15930	dynein light chain like protein
245526_at	148.7	P	132	P	176.7	P	170.4	P	NRPD4	---	putative protein
245527_at	96.4	P	107.3	P	92.9	P	124.5	P	---	AT4G15955	putative epoxide hydrolase
245528_at	1895.4	P	1303.3	P	1770.6	P	1462.7	P	PPDK	AT4G15530	pyruvate,orthophosphate dikinase
245529_at	232.7	P	260.4	P	289.1	P	214.4	P	MAA3	AT4G15570	SEN1 like protein
245530_at	22.8	A	29.1	A	53	P	12.5	A	---	AT4G15590	splicing factor like protein
245531_at	5.2	A	4	A	78.3	A	11.1	A	scpl30	AT4G15100	hydroxynitrile lyase like protein
245532_at	1287	P	1337	P	925.1	P	1279.9	P	CYP97B3	AT4G15110	cytochrome P450 like protein
245533_at	285.4	P	282.4	P	242.9	P	272.1	P	CCT2	---	putative phosphocholine cytidylyltransferase
245534_at	9.1	A	2.2	A	9.5	A	2.5	A	---	AT4G15150	hypothetical protein
245535_at	58.1	P	86.1	P	144	P	97.9	P	---	---	cell wall protein like
245536_at	148.3	P	135.4	P	179.1	P	141.1	P	SDG2	AT4G15180	hypothetical protein
245537_at	15.8	M	24.2	P	25.1	A	38.4	P	---	AT4G15200	hypothetical protein
245538_at	9.3	A	29.2	A	39.7	A	2.6	A	---	AT4G15200	p140mDia like protein
245539_at	1.6	A	4	A	8	A	2.5	A	PDR2	AT4G15230	ABC transporter homolog
245540_at	113.5	P	117.1	P	144.9	P	147.5	P	PDR2	AT4G15230	ABC transporter like protein
245541_at	101.1	P	103.8	P	103.4	P	97.3	P	---	---	hypothetical protein
245542_at	43.1	A	14.9	A	22.2	A	13.6	A	---	AT4G15250	CONSTANS like protein
245543_at	462.8	P	256.8	P	360.1	P	258.5	P	---	AT4G15260	glucosyltransferase
245544_at	41	A	33.7	A	37.2	A	35.5	A	---	AT4G15270	UTP-glucose glucosyltransferase like protein
245545_at	81.6	A	33.9	A	61.2	A	41.9	A	UGT71B5	AT4G15280	UTP-glucose glucosyltransferase
245546_at	35.6	A	49.2	M	95.3	P	52.4	P	ATCSLB05	AT4G15290	cellulose synthase like protein
245547_at	19.9	A	2.4	A	7.1	A	14.6	A	CYP702A2	AT4G15300	cytochrome P450 like protein
245548_at	36.5	M	5.6	A	44.7	M	20.1	A	CYP702A3	AT4G15310	cytochrome P450 like protein
245549_at	16.3	A	1.8	A	2.3	A	4.6	A	ATCSLB06	AT4G15320	cellulose synthase like protein
245550_at	9.9	A	15.8	A	38	A	18.6	A	CYP705A1	AT4G15330	cytochrome P450 like protein
245551_at	0.9	A	1.6	A	7.8	A	1.5	A	CYP705A2	AT4G15350	cytochrome P450 like protein
245552_at	9.5	A	13.8	A	27.5	A	15.1	A	CYP705A3	AT4G15360	cytochrome P450 like protein
245553_at	7.9	A	17.3	A	35	A	2.6	A	BARS1	AT4G15370	lupeol synthase like protein
245554_at	10.4	A	23.9	A	21.2	A	23.7	A	CYP705A4	AT4G15380	cytochrome P450 like protein
245555_at	4.1	A	75.3	A	23.3	A	100.6	A	---	AT4G15390	HSR201 like protein
245556_at	8.4	A	0.6	A	14.9	A	0.8	A	---	AT4G15400	HSR201 like protein
245557_at	400.3	P	468.1	P	407.6	P	442.6	P	PUX5	AT4G15410	phosphatase like protein
245558_at	49	P	79.3	P	74.2	M	77.3	P	---	AT4G15430	hypothetical protein
245559_at	31.7	A	16.5	A	13.5	A	4	A	---	AT4G15460	glycine-rich protein like
245560_at	12.4	A	20.7	A	45.5	A	50.3	A	UGT84A1	AT4G15480	indole-3-acetate beta-glucosyltransferase like protein
245561_at	177.2	P	101.1	P	159.5	P	121.6	P	UGT84A4	AT4G15500	indole-3-acetate beta-glucosyltransferase like protein
245562_at	423.7	P	426.4	P	453.9	P	521.6	P	---	AT4G15520	OBP33pep like protein contains non_consensus donor splice site TA at exon 4
245563_at	134.5	P	162.8	P	101.2	P	183	P	CIPK4	AT4G14580	SNF1 like protein kinase ; supported by cDNA: gi_13249502_gb_AY007221.1_
245564_at	76.8	A	75.2	P	97.4	A	78.6	A	emb2739	AT4G14590	hypothetical protein
245565_at	184.9	P	280.7	P	254.9	P	242.5	P	---	AT4G14605	hypothetical protein
245566_at	47.5	A	97.4	P	24.5	A	40.2	A	---	AT4G14610	disease resistance RPS2 like protein
245567_at	2.2	A	6.6	A	17.1	A	39	A	GLP9	AT4G14630	germin precursor oxalate oxidase
245568_at	31	A	67.6	A	55.3	A	63.1	A	---	AT4G14650	hypothetical protein
245569_at	492.7	P	366.2	P	395.4	P	378.1	P	NRPE7	AT4G14660	RNA polymerase II fifth largest subunit like protein
245570_at	6.9	A	5.7	A	4.8	A	7.5	A	CLPB2	AT4G14670	heat shock protein 101 (HSP101),putative similar to heat shock protein 101 GI:6715468 GB:AAF26423 from [Arabidopsis thaliana]
245571_at	23.8	A	3.6	A	3.5	A	17.3	A	---	AT4G14695	light induced protein like
245572_at	199.8	P	162.3	P	218.1	P	202.5	P	PPD2	AT4G14720	hypothetical protein
245573_at	41.7	P	12.5	A	47.7	P	31.3	A	---	---	hypothetical protein
245574_at	58.8	P	103.2	P	44.9	A	71.6	P	IQD19	AT4G14750	hypothetical protein
245575_at	217.5	P	367	P	268.5	P	406.2	P	---	AT4G14760	centromere protein homolog
245576_at	151.1	A	267.7	P	178	A	244.2	P	TCX2	AT4G14770	hypothetical protein
245577_at	31.9	A	21.2	A	27.9	A	17.8	A	---	AT4G14780	kinase like protein
245578_at	156.6	P	149.3	P	246.2	P	172.6	P	ATSUV3	AT4G14790	RNA helicase like protein
245579_at	33.6	P	14.1	A	8.5	A	22	A	---	AT4G14810	hypothetical protein
245580_at	96.9	P	55.3	P	91	P	68.9	P	---	AT4G14820	hypothetical protein
245581_at	93.6	P	62.9	P	83.5	P	69	P	---	AT4G14840	hypothetical protein
245582_at	75.9	P	70.1	P	83	P	64.4	P	LOI1	AT4G14850	hypothetical protein
245583_at	202.1	P	172	P	179.7	P	230.2	P	---	AT4G14920	hypothetical protein
245584_at	67.3	P	85.6	P	66.2	P	68.2	P	ATAO1	AT4G14940	amine oxidase like protein
245585_at	17	A	38.6	P	40.2	P	48.8	P	---	AT4G14970	hypothetical
245586_at	3.6	A	3.3	A	3.2	A	5.4	A	---	AT4G14980	hypothetical protein
245587_at	157.3	P	186.1	P	157.1	P	190.9	P	---	AT4G15020	putative protein
245588_at	140.2	P	97.5	P	107.2	P	112.8	P	---	AT4G15030	putative protein
245589_at	7.5	A	3	A	31	A	2.8	A	---	AT4G15040	subtilisin-like serine protease contains similarity to prepro-cucumisin GI:807698 from [Cucumis melo]
245590_at	13.7	A	14.6	A	34.7	P	15.9	M	---	---	hypothetical protein
245591_at	0.8	A	1.1	A	0.9	A	15.2	A	---	AT4G14530	hypothetical protein
245592_at	657.2	P	628.9	P	579.3	P	615.8	P	NF-YB3	AT4G14540	CCAAT-binding transcription factor subunit A(CBF-A)
245593_at	20	A	57.4	P	30.5	A	69.7	P	IAA14	AT4G14550	IAA7 like protein
245594_at	644.6	P	624.3	P	689.4	P	646.9	P	---	AT4G14570	acylaminoacyl-peptidase like protein
245595_at	73.9	A	94.1	P	95	A	66.6	P	---	AT4G14170	hypothetical protein
245596_at	1.8	A	10.1	A	40.9	A	3.8	A	AtPRD1	AT4G14180	hypothetical protein
245597_at	360.1	P	238.4	P	317.1	P	309.5	P	---	AT4G14190	salt-inducible protein homolog
245598_at	48	P	101.9	P	61	P	118.5	P	---	AT4G14200	hypothetical protein
245599_at	399.2	P	417.6	P	337.9	P	327.2	P	RHF1A	AT4G14220	RING-H2 finger protein RHF1a
245600_at	697.9	P	770.7	P	631.7	P	725	P	---	AT4G14230	hypothetical protein
245601_at	396.7	P	560.5	P	348.7	P	433.9	P	---	AT4G14240	hypothetical protein
245602_at	1006.5	P	1871.3	P	762.2	P	1589.4	P	---	AT4G14270	Expressed protein ;supported by cDNA: Ceres:30129; supported by cDNA: gi:15028002
245603_at	36	A	23.8	A	42.2	A	6.2	A	---	AT4G14280	hypothetical protein
245604_at	22.9	A	36.6	A	26.6	A	6.8	A	---	AT4G14290	hypothetical protein
245605_at	1013.9	P	977	P	1035.8	P	966.3	P	---	AT4G14300	ribonucleoprotein like protein
245606_at	105.1	P	103.6	P	137.1	P	125.2	P	---	AT4G14310 /// AT4G14320	hypothetical protein
245607_at	58.6	P	102.9	P	67	A	57.4	P	---	AT4G14330	kinesin like protein
245608_at	243.8	P	306.8	P	259	P	264.9	P	---	AT4G14350	protein kinase
245609_at	2.8	A	9.7	A	15.2	P	10.7	A	---	AT4G14368	disease resistance N like protein
245610_at	29.1	P	39.6	A	40.4	A	78.7	P	---	AT4G14380	hypothetical protein
245611_at	47.3	P	56.6	P	80.4	A	73.6	M	---	AT4G14390	hypothetical protein
245612_at	1036	P	1472.9	P	1061.7	P	1549.8	P	HCD1	AT4G14440	carnitine racemase like protein
245613_at	26.3	A	6.6	A	4	A	7.2	A	AT4G14450 /// ATBET12	---	hypothetical protein
245614_at	21.6	A	2	A	15.3	A	22.1	A	---	AT4G14460	retrovirus-related like polyprotein
245615_at	39.8	P	25.6	P	79.8	P	36.4	A	---	AT4G14470	reverse transcriptase like protein
245616_at	84.6	A	101.5	P	149.3	P	114.7	P	---	AT4G14480	kinase like protein
245617_at	25.2	A	28.6	P	24	P	31.9	P	---	AT4G14490	hypothetical protein
245618_at	290.6	P	275.9	P	344.3	P	258.4	P	---	AT4G14510	hypothetical protein
245619_at	55	A	75.3	P	57.4	P	62.3	P	---	AT4G13990	hypothetical protein
245620_at	49.9	P	40.1	A	42.6	A	40.9	A	---	AT4G14050	hypothetical protein
245621_at	697.1	P	1019.2	P	738.8	P	959.4	P	AAE15	AT4G14070	AMP-binding protein
245622_at	5.5	A	2.3	A	2	A	1	A	MEE48	AT4G14080	A6 anther-specific protein
245623_s_at	70.8	P	110.9	P	121.6	P	68.9	P	---	AT4G14096 /// AT4G14103	hypothetical protein
245624_at	1549	P	331.6	P	2411.4	P	814.7	P	---	AT4G14090	glucosyltransferase like protein
245625_at	1402.7	P	1454.5	P	1287.2	P	1301.6	P	---	AT4G14160	transport protein
245626_at	1625.6	P	1603.4	P	1351.7	P	1519.5	P	---	AT1G56700	unknown protein ;supported by full-length cDNA: Ceres:21415.
245627_at	2.9	A	2.9	A	1.8	A	4.6	A	AtGolS2	AT1G56600	water stress-induced protein, putative similar to water stress-induced protein GI:454879 from [Oryza sativa]; supported by cDNA: gi_15215761_gb_AY050410.1_
245628_at	926.1	P	288.5	P	884.6	P	525.1	P	PAP1	AT1G56650	anthocyanin2, putative similar to anthocyanin2 (An2) GI:7673088 from [Petunia integrifolia]; supported by cDNA: gi_3941507_gb_AF062908.1_AF062908
245629_at	3726.7	P	4031.3	P	3558.2	P	3777.3	P	---	AT1G56580	hypothetical protein predicted by genemark.hmm; supported by cDNA: gi_16648668_gb_AY058110.1_
245630_at	132	P	66.5	P	89.7	P	78	P	---	AT1G25360	hypothetical protein similar to putative selenium-binding protein GI:3860271 from [Arabidopsis thaliana]
245631_at	1173.5	P	998.2	P	1382	P	1066	P	OVA9	AT1G25350	tRNA-glutamine synthetase, putative similar to tRNA-glutamine synthetase GI:2995454 from [Lupinus luteus]
245632_at	281.9	P	315.5	P	384.9	P	313.3	P	ATRBL10	AT1G25290	unknown protein contains similarity to membrane protein GI:294845 from [Saccharum hybrid cultivar]
245633_at	708.9	P	634.1	P	655	P	619.6	P	AtTLP10	AT1G25280	unknown protein similar to putative Tub family protein GI:3738302 from [Arabidopsis thaliana]
245634_at	4	A	1.1	A	3.7	A	2.2	A	---	AT1G25270	MtN21 nodulin protein, putative similar to MtN21 nodulin protein GI:9759561 from [Arabidopsis thaliana]
245635_at	80.4	P	115.9	P	115.6	P	138.7	P	AtIDD16	AT1G25250	zinc finger protein ID1, putative similar to zinc finger protein ID1 GI:3170601 from [Zea mays]
245636_at	22.8	A	31.7	A	22.4	A	31.5	A	---	AT1G25240	hypothetical protein similar to hypothetical protein GI:6553885 from [Arabidopsis thaliana]
245637_at	160.2	P	411.9	P	211.5	P	396.1	P	---	AT1G25230	hypothetical protein similar to putative purple acid phosphatase precursor GI:7331195 from [Glycine max]
245638_s_at	360.4	P	404.7	P	256.1	P	320.5	P	---	AT1G24822 /// AT1G24996 /// AT1G25097	F5A9.10 unknown protein; similar to ESTs dbj AV530941.1, dbj|AV530975.1, gb|BE037999.1, gb|BE037993.1, gb|AI995009.1, gb|AI099531.1, gb|N37906.1, gb|T76894.1
245639_at	2507.1	P	1815.7	P	3057	P	2054.8	P	---	AT1G25260	unknown protein contains similarity to 60S acidic ribosomal protein GI:5815233 from [Homo sapiens];supported by full-length cDNA: Ceres:6288.
245640_at	10.8	A	13.4	A	2.5	A	2.5	A	---	AT1G25330	helix-loop-helix protein homolog, putative similar to helix-loop-helix protein homolog GI:6520231 from [Arabidopsis thaliana];supported by full-length cDNA: Ceres:98716.
245641_at	249.1	P	173.5	P	194.2	P	147.3	P	---	AT1G25370	Expressed protein ; supported by full-length cDNA: Ceres: 118770.
245642_at	8675.8	P	7829.3	P	8417.6	P	7625.1	P	---	AT1G25275	Expressed protein ; supported by full-length cDNA: Ceres: 21980.
245643_at	17.7	A	26.2	A	16.2	A	32	A	MYB116	AT1G25340	myb-related transcription factor (cpm7), putative similar to myb-related transcription factor (cpm7) GI:1002799 from [Craterostigma plantagineum]; supported by cDNA: gi_15375294_gb_AF334815.2_AF334815
245644_at	217.7	P	207.2	P	244.6	P	247.7	P	---	AT1G25320	unknown protein similar to putative receptor-like protein kinase GI:4262228 from [Arabidopsis thaliana]; supported by cDNA: gi_15912326_gb_AY056441.1_
245645_at	155.2	P	205.4	P	130	P	191.3	P	ATMAP70-2	AT1G24764	F5A9.19 unknown protein; similar to ESTs dbj AV529799.1, dbj|AV524005.1
245646_x_at	22.6	A	2.3	A	32.5	A	16.6	A	---	AT1G24851 /// AT1G25025 /// AT1G25112 /// AT1G25180	F5A9.9 hypothetical protein
245647_at	57.1	A	37.8	A	51.6	A	56	A	---	---	F5A9.22 hypothetical protein
245648_at	9.7	A	4.3	A	8.9	A	2.2	A	---	AT1G24938	F5A9.12 hypothetical protein
245649_at	312.6	P	295.5	P	329.6	P	326.7	P	---	AT1G24706	F5A9.21 unknown protein; similar to ESTs gb R64797.1, dbj|AV539937.1
245650_at	62.9	A	61.6	P	46.9	A	51.2	A	---	AT1G24735	F5A9.20 similar to S-adenosyl-L-methionine:trans-caffeoyl-Co enzyme A 3-0-methyltransferase gb AAA62426.1
245651_s_at	2144.8	P	2387.9	P	2614.2	P	2380	P	---	AT1G24800 /// AT1G24881 /// AT1G25055 /// AT1G25150 /// AT1G25211	F5A9.18 unknown protein; similar to ESTs dbj AV442495.1, gb|BE522756.1, gb|T42945.1, gb|BE525268.1, gb|BE523201.1, gb|BE526298.1, gb|T42945.1, gb|AA651584.1, dbj|AV552951.1, dbj|AV547151.1, dbj|AV563142.1
245652_at	18.5	A	1.5	A	14.8	A	3.1	A	---	AT4G13960	F-box protein family, putative
245653_at	2	A	1.4	A	3.4	A	1.5	A	FBD1	AT4G13985	heat shock transcription factor like protein
245654_at	25.5	P	25.6	P	32.5	A	39.3	P	---	AT1G56540	disease resistance protein, putative similar to disease resistance protein GI:9279731 from [Arabidopsis thaliana]
245655_at	13.3	A	0.9	A	0.8	A	0.1	A	---	AT1G56530	hypothetical protein predicted by genemark.hmm
245656_at	4.9	A	1	A	2.8	A	3	A	---	AT1G56620	hypothetical protein predicted by genemark.hmm
245657_at	70.9	P	161.5	P	112	P	134.1	P	---	AT1G56720	unknown protein similar to receptor-like protein kinase GI:7529754 from [Arabidopsis thaliana];supported by full-length cDNA: Ceres:36000.
245658_at	2.8	A	33.1	A	2.1	A	5.6	A	RALFL4	AT1G28270	hypothetical protein predicted by genemark.hmm
245659_at	378.4	P	205.2	P	335.1	P	207.5	P	---	AT1G28260	hypothetical protein predicted by genemark.hmm
245660_at	322	P	282.3	P	296.6	P	266.2	P	---	AT1G28240	unknown protein
245661_at	94.9	P	79.8	P	97.8	P	96.2	P	ATPUP3	AT1G28220	purine permease, putative similar to purine permease GI:7620007 from [Arabidopsis thaliana]
245662_at	262.6	P	157.2	P	177.4	P	162.6	P	---	AT1G28190	hypothetical protein predicted by genemark.hmm
245663_at	1.1	A	1.2	A	4.2	A	3	A	---	AT1G28170	steroid sulfotransferase, putative similar to steroid sulfotransferase 3 GI:3420008 from [Brassica napus]
245664_at	14	A	10.6	A	16.7	A	1.5	A	---	AT1G28327	hypothetical protein predicted by genemark.hmm
245665_at	280	P	379	P	274	P	280.5	P	---	AT1G28250	unknown protein ;supported by full-length cDNA: Ceres:24560.
245666_at	490.9	P	387.5	P	379.3	P	382.7	P	---	AT1G28280	hypothetical protein predicted by genemark.hmm;supported by full-length cDNA: Ceres:20991.
245667_at	973.6	P	809.5	P	602.9	P	773.8	P	FIP1	AT1G28200	FH protein interacting protein FIP1 identical to FH protein interacting protein FIP1 GI:6503012 from [Arabidopsis thaliana]; supported by full-length cDNA: Ceres: 30245.
245668_at	1024.7	P	354.1	P	818.1	P	467.1	P	DYL1	AT1G28330	dormancy-associated protein, putative similar to dormancy-associated protein GI:2995990 from [Arabidopsis thaliana]; supported by cDNA: gi_14335095_gb_AY037227.1_
245669_at	16.3	A	17.7	A	28.4	A	32.2	A	LEC2	AT1G28300	hypothetical protein contains similarity to C-ABI3 protein GI:5578746 from [Daucus carota]; supported by cDNA: gi_15987515_gb_AF400123.1_AF400123
245670_at	148.7	P	118.3	P	123	P	132.2	P	ATJ1	AT1G28210	mitochondrial protein (AtJ1), putative similar to mitochondrial protein (AtJ1) GI:564030 from [Arabidopsis thaliana]; supported by cDNA: gi_564029_gb_U16246.1_ATU16246
245671_at	1070.8	P	546	P	943.7	P	657	P	PUP1	AT1G28230	purine permease identical to purine permease GI:7620007 from [Arabidopsis thaliana]; supported by cDNA: gi_7620006_gb_AF078531.1_AF078531
245672_at	96.5	P	124.9	P	161.9	P	146.1	P	---	AT1G56710	polygalacturonase, putative similar to polygalacturonase PG1 GI:5669846 from [Glycine max]
245673_at	66.1	P	53.9	M	69	P	57	P	---	AT1G56690	hypothetical protein similar to putative selenium-binding protein GI:9230129 from [Arabidopsis thaliana]
245674_at	3.4	A	29.4	A	43	A	5.4	A	---	AT1G56680	chitinase, putative similar to chitinase GI:17798 from [Brassica napus]
245675_at	21.9	A	22.5	A	63.1	A	11.5	A	---	AT1G56675 /// AT4G09146	hypothetical protein similar to putative retroelement pol polyprotein GI:6850344 from [Arabidopsis thaliana]
245676_at	24.3	A	134.8	P	77.8	P	110.1	P	---	AT1G56670	nodule-specific protein, putative similar to early nodule-specific protein GI:3328240 from [Medicago truncatula]
245677_at	52.5	P	100.3	P	46.2	P	61.8	P	---	AT1G56660	hypothetical protein predicted by genemark.hmm
245678_at	201.6	P	186.1	P	193.7	P	192.5	P	---	AT1G56610	unknown protein
245679_at	280	P	350.2	P	202.4	P	281.3	P	---	AT1G56590	clathrin-associated protein, putative similar to clathrin-associated protein GI:3341417 from [Drosophila melanogaster]
245680_at	68.3	P	58.3	P	125.9	P	62.7	P	---	AT1G56570	hypothetical protein contains similarity to putative selenium-binding protein GI:9230129 from [Arabidopsis thaliana]
245681_at	391.5	P	402.8	P	383.4	P	343.6	P	---	AT1G56560	alkaline/neutral invertase, putative similar to alkaline/neutral invertase GI:9758657 from [Arabidopsis thaliana]
245682_at	390.5	P	508	P	387.9	P	420	P	---	AT5G08750	Expressed protein ; supported by cDNA: gi_16209721_gb_AY057621.1_
245683_at	436.2	P	390.8	P	394.7	P	397.8	P	UBP8	AT5G22030	ubiquitin-specific protease 8 (UBP8), putative similar to ubiquitin-specific protease 8 partial sequence GI:11993469 [Arabidopsis thaliana]
245684_at	1274.2	P	1185.9	P	859.8	P	1013.9	P	RHF2A	AT5G22000	Expressed protein ; supported by cDNA: gi_11762135_gb_AF324994.1_AF324994
245685_at	110.6	P	97.5	P	100.2	P	113.4	P	E2F1	AT5G22220	Expressed protein ; supported by cDNA: gi_10443848_gb_AF242580.1_AF242580
245686_at	2215.2	P	2146	P	2004.9	P	1986.1	P	J2	AT5G22060	Expressed protein ; supported by cDNA: gi_535587_gb_L36113.1_ATHATJ
245687_at	521.9	P	489.2	P	401.6	P	482.6	P	DEG15	AT1G28320	unknown protein
245688_at	781.7	P	1795	P	1158	P	1981.9	P	AGP31	AT1G28290	prolin-rich protein, putative similar to prolin-rich protein GI:21045 from [Phaseolus vulgaris]
245689_at	17.1	A	26	A	30.9	A	4.3	A	---	AT5G04120	phosphoglycerate mutase - like protein
245690_at	191.9	P	243.7	P	386.7	P	258.2	P	PAL3	AT5G04230	phenylalanine ammonia-lyase PAL3
245691_at	241.4	P	220.7	P	230.5	P	210.6	P	ELF6	AT5G04240	zinc finger protein - like
245692_at	24.4	A	148.2	P	692	P	241.7	P	BHLH101	AT5G04150	myc - like protein
245693_at	858.7	P	1016.8	P	699.2	P	1026.2	P	WCRKC2	AT5G04260	thioredoxin - like protein
245694_at	682	P	818	P	711.3	P	764.9	P	---	AT5G04170	EF - hand Calcium binding protein - like
245695_at	142.9	P	201.6	P	191	P	187.3	P	---	AT5G04270	rec - like protein
245696_at	17	A	26.2	A	11.3	A	4.1	A	PKS4	AT5G04190	phytochrome kinase substrate 1 - like protein
245697_at	48.4	P	81.6	P	67	M	94.2	P	AtMC9	AT5G04200	latex-abundant protein - like ;supported by full-length cDNA: Ceres:25121.
245698_at	284.2	P	498.8	P	304	P	445.9	P	---	AT5G04160	phosphate/phosphoenolpyruvate translocator - like protein ;supported by full-length cDNA: Ceres:100777.
245699_at	273	P	177.1	P	196.9	P	153.6	P	---	AT5G04250	putative protein ;supported by full-length cDNA: Ceres:29990.
245700_at	31.7	A	49.3	A	37.6	A	58.2	A	ACA3	AT5G04180	carbonate dehydratase - like protein ;supported by full-length cDNA: Ceres:97982.
245701_at	4934.1	P	4225.7	P	4803.3	P	4650.4	P	GLU1	AT5G04140	ferredoxin-dependent glutamate synthase ; supported by cDNA: gi_3869250_gb_U39287.1_ATU39287
245702_at	131.2	P	133	P	110.2	P	86.7	P	SYTC	AT5G04220	calcium lipid binding protein - like GC donor splice site at exon 3; supported by cDNA: gi_16604592_gb_AY059741.1_
245703_at	17.5	A	17.4	A	10.2	A	10	A	---	AT5G04380	S-adenosyl-L-methionine:salicylic acid carboxyl methyltransferase-like protein
245704_at	249.1	P	283.2	P	326.3	P	271.6	P	KTF1	AT5G04290	glycine-rich protein
245705_at	49.3	P	15.9	A	40.9	A	20.4	A	---	AT5G04390	zinc finger transcription factor-like protein
245706_at	83.2	P	55.2	A	74.9	A	46	A	---	AT5G04310	putative protein
245707_at	34.3	A	40.5	P	71.9	P	39.4	P	anac077	AT5G04400	NAC2-like protein
245708_at	41.2	A	6.6	A	61	A	13.6	A	---	AT5G04310	pectate lyase-like protein
245709_at	224.1	P	168.5	P	197.5	P	171.8	P	---	AT5G04320	putative protein
245710_at	150.5	P	73.2	P	147.4	P	93.8	M	---	AT5G04330	ferulate-5-hydroxylase
245711_at	303.3	P	216.8	P	246.3	P	204.7	P	ZAT6	AT5G04340	putative c2h2 zinc finger transcription factor
245712_at	472.6	P	480.1	P	439.2	P	473.3	P	ATLDA	AT5G04360	pullulanase-like protein (starch debranching enzyme)
245713_at	18.6	A	4.4	A	6.9	A	25.2	A	NAMT1	AT5G04370	S-adenosyl-L-methionine:salicylic acid carboxyl methyltransferase-like protein
245714_at	1081.8	P	832.3	P	1066.9	P	986.5	P	---	AT5G04280	RNA-binding protein-like
245715_s_at	9387.7	P	7982.9	P	7189.1	P	8482.4	P	---	AT5G08670 /// AT5G08690	Expressed protein ; supported by cDNA: gi_15293122_gb_AY050995.1_
245716_at	632	P	760.8	P	723.7	P	785	P	NDC1	AT5G08740	Expressed protein ; supported by cDNA: gi_15912292_gb_AY056424.1_
245717_at	93.6	P	71.7	P	90.3	P	69.5	P	---	AT5G33390	Expressed protein ; supported by cDNA: gi_15293032_gb_AY050950.1_
245718_at	169.7	P	288.7	P	271.6	P	243.7	P	---	AT5G04110	putative protein
245719_at	44.4	A	83.2	P	32.6	A	67	P	---	AT5G04110	DNA gyrase subunit B - like protein
245720_at	6	A	5.4	A	5.7	A	5.6	A	---	AT5G04210	RNA binding protein - like
245721_s_at	354.2	P	327.7	P	339	P	381.3	P	---	AT1G73450 /// AT1G73460	hypothetical protein similar to Ser-Thr protein kinase-like protein GI:9294588 from [Arabidopsis thaliana]
245722_at	247.1	P	273.4	P	297.7	P	268	P	---	AT1G73430	unknown protein
245723_at	130.1	P	100.4	P	114.3	M	95.8	P	---	AT1G73400	hypothetical protein predicted by genemark.hmm
245724_at	468.7	P	427.1	P	493.1	P	503.7	P	---	AT1G73390	hypothetical protein predicted by genemark.hmm
245725_at	76.3	P	145.6	P	80.7	P	123.3	P	SUS6	AT1G73370	sucrose synthase, putative similar to sucrose synthase GI:4468151 from [Craterostigma plantagineum]
245726_at	99.7	P	96.1	P	86.7	P	97.9	P	HDG11	AT1G73360	homeobox protein, putative similar to homeobox protein GI:1173621 from [ Phalaenopsis sp.]
245727_at	169.5	P	253.1	P	213.5	P	223	P	---	AT1G73350	hypothetical protein contains similarity to glucosidase II beta-subunit GI:5452942 from [Mus musculus]
245728_at	3.3	A	6	A	22.8	A	6.7	A	---	AT1G73340	steroid 22-alpha-hydroxylase, putative similar to steroid 22-alpha-hydroxylase GI:2935342 from [Arabidopsis thaliana]
245729_at	1700.7	P	1434.5	P	2009	P	1473.1	P	---	AT1G73490	unknown protein
245730_at	391.4	P	718.2	P	423.5	P	574.9	P	---	AT1G73470	unknown protein ;supported by full-length cDNA: Ceres:39155.
245731_at	709.5	P	763.3	P	796.6	P	731.3	P	MKK9	AT1G73500	MAP kinase, putative similar to MAP kinase kinase 5 GI:3219273 from [Arabidopsis thaliana];supported by full-length cDNA: Ceres:112118.
245732_at	300.6	P	308.1	P	242.1	P	291	P	---	AT1G73440	unknown protein contains similarity to calmodulin GI:166304 from [Achlya klebsiana]; supported by cDNA: gi_13358218_gb_AF325029.2_AF325029
245733_at	244.5	P	272.9	P	257.4	P	232.3	P	---	AT1G73380	hypothetical protein predicted by genemark.hmm; supported by cDNA: gi_14334537_gb_AY035173.1_
245734_at	384.4	P	351.4	P	323.8	P	283.1	P	---	AT1G73480	lysophospholipase homolog, putative similar to lysophospholipase homolog GI:2801536 from [Oryza sativa]; supported by cDNA: gi_15028212_gb_AY045929.1_
245735_at	2.1	A	28.5	M	21.8	A	4.1	A	MYB54	AT1G73410	myb-like transcription factor, putative similar to myb-like protein GI:6979341 from [Oryza sativa]; supported by cDNA: gi_3941471_gb_AF062890.1_AF062890
245736_at	1272.2	P	2319	P	2412.4	P	2339.7	P	ATDR4	AT1G73330	Dr4(protease inhibitor) identical to Dr4 GI:469114 from [Arabidopsis thaliana]; supported by cDNA: gi_13877842_gb_AF370184.1_AF370184
245737_at	27	A	43.6	P	22.5	A	38.3	A	---	AT1G44160	hypothetical protein similar to putative heat shock protein GI:6403504 from [Arabidopsis thaliana]
245738_at	67.5	A	88	P	37.9	A	50.9	A	---	AT1G44130	nucellin, putative similar to nucellin GI:2290201 from [Hordeum vulgare]
245739_at	153.6	P	279	P	277	P	330.5	P	CYCA1;1	AT1G44110	mitotic cyclin a2-type, putative similar to mitotic cyclin a2-type GI:857396 from [Glycine max]
245740_at	806.9	P	972.9	P	821.8	P	814.1	P	AAP5	AT1G44100	amino acid permease, putative almost identical to amino acid permease GI:608673 from [Arabidopsis thaliana]
245741_at	4.5	A	10	A	28	A	19.3	A	---	AT1G44120	hypothetical protein similar to unknown protein GI:6382494 from [Arabidopsis thaliana]
245742_at	930.8	P	1216.5	P	916.1	P	1098.2	P	ALDH3H1	AT1G44170	aldehyde dehydrogenase, putative similar to aldehyde dehydrogenase GI:2351120 from [Synechococcus PCC7942];supported by full-length cDNA: Ceres:1141.
245743_at	154	P	183.9	P	153.4	P	205.3	P	---	AT1G51080	hypothetical protein contains similarity to DNA polymerase III, epsilon subunit GI:8163241 from [Chlamydia muridarum]
245744_at	1062.9	P	1483.1	P	1195	P	1428.3	P	---	AT1G51110	unknown protein
245745_at	1572.7	P	1995.3	P	2041.2	P	1884.8	P	---	AT1G51110	unknown protein contains similarity to anthranilate synthase large subunit GI:1374671 from [Buchnera aphidicola]
245746_at	1431.3	P	1327.4	P	1544.9	P	1367	P	---	AT1G51070	bHLH transcription factor, putative similar to bHLH transcription factor GI:3757520 from [Arabidopsis thaliana];supported by full-length cDNA: Ceres:16284.
245747_at	434	P	499.5	P	295.6	P	410.2	P	---	AT1G51100	hypothetical protein predicted by genemark.hmm;supported by full-length cDNA: Ceres:31356.
245748_at	516.3	P	420.3	P	407.8	P	499.6	P	---	AT1G51140	unknown protein contains similarity to phytochrome interacting factor 3 GI:3929586 from [Arabidopsis thaliana]; supported by cDNA: gi_14334499_gb_AY034941.1_
245749_at	214	P	192.8	P	179	P	292.2	P	---	AT1G51090	proline-rich protein, putative similar to proline-rich protein GI:3242079 from [Capsicum annuum]; supported by cDNA: gi_14334847_gb_AY035097.1_
245750_at	1532.7	P	3018.8	P	1774.4	P	3011.2	P	HTA10	AT1G51060	histone H2A, putative similar to histone H2A GI:9758956 from [Arabidopsis thaliana]; supported by cDNA: gi_13877850_gb_AF370188.1_AF370188
245751_s_at	381.4	P	344.1	P	246.2	P	311.6	P	---	AT1G25682 /// AT1G25988	hypothetical protein contains similarity to virulence regulator GI:9106522 from [Xylella fastidiosa]
245752_at	3	A	2.3	A	37.5	A	6.4	A	---	AT1G35150	hypothetical protein similar to Ac-like transposase GB:AAD25149 GI:4584355 from [Arabidopsis thaliana]
245753_at	1.4	A	6.2	A	13.7	A	9.2	A	---	AT1G35143	hypothetical protein similar to putative replication protein GB:AAF30343 GI:6862955 from [Arabidopsis thaliana]
245754_at	10.3	A	0.3	A	0.8	A	0.3	A	---	AT1G35183	hypothetical protein predicted by genemark.hmm
245755_at	56.6	P	65.7	P	41	P	82.5	P	---	AT1G35210	hypothetical protein predicted by genemark.hmm;supported by full-length cDNA: Ceres:42217.
245756_at	1297.1	P	814.9	P	1167.6	P	757.3	P	---	AT1G35190	hyoscyamine 6-dioxygenase hydroxylase, putative similar to hyoscyamine 6-dioxygenase hydroxylase GB:P24397 from [Hyoscyamus niger];supported by full-length cDNA: Ceres:2551.
245757_at	365.3	P	66.8	P	212.1	P	105.3	P	PHI-1	AT1G35140	phosphate-induced (phi-1) protein, putative similar to phi-1 GB:BAA33810 GI:3759184 from [Nicotiana tabacum];supported by full-length cDNA: Ceres:118937.
245758_at	121.8	P	114.2	P	113.5	P	132.5	P	KAN2	AT1G32240	unknown protein contains similarity to transfactor GB:BAA75684 GI:4519671 from [Nicotiana tabacum]; supported by cDNA: gi_15723594_gb_AY048689.1_
245759_at	411.7	P	477.3	P	423.1	P	469	P	---	AT1G66900	hypothetical protein predicted by genemark.hmm
245760_s_at	580	P	505.6	P	578.4	P	448.4	P	---	AT1G66910 /// AT1G66920	receptor serine/threonine kinase PR5K, putative similar to receptor serine/threonine kinase PR5K GI:1235680 from [Arabidopsis thaliana]
245761_at	548	P	459.6	P	448.3	P	410.3	P	---	AT1G66890	hypothetical protein predicted by genemark.hmm;supported by full-length cDNA: Ceres:7343.
245762_at	56.3	P	103.1	P	86.3	P	78.2	P	---	AT1G27880	ATP-dependent DNA helicase RecQ, putative similar to ATP-dependent DNA helicase RecQ GB:AAF93372 GI:9654602 from [Vibrio cholerae]
245763_at	302.3	P	303.1	P	235.1	P	309.3	P	---	AT1G27850	transposon protein, putative similar to En/Spm-like transposon protein GB:AAB95292 GI:2088658 from [Arabidopsis thaliana]
245764_s_at	211.2	P	265	P	223.9	P	309.6	P	ATCSA-1	AT1G19750 /// AT1G27840	hypothetical protein contains similarity to cockayne syndrome complementation group A protein GB:U28413 GI:975301 from [Homo sapiens]
245765_at	1215.3	P	1109.4	P	1068.8	P	1039.6	P	---	AT1G33600	hypothetical protein similar to putative disease resistance protein GB:AAC14512 GI:2739389 from [Arabidopsis thaliana]
245766_at	14.6	A	24.9	A	44.7	A	16.4	A	---	AT1G33580	En/Spm-like transposon protein, putative similar to En/Spm-like transposon protein GB:AAD03364 GI:4115362 from [Arabidopsis thaliana]
245767_at	26.1	A	11.1	A	60.2	P	40.3	A	---	AT1G33612	hypothetical protein similar to putative disease resistance protein GB:AAC14512 GI:2739389 from [Arabidopsis thaliana]
245768_at	3452.9	P	2700.4	P	3024.9	P	2701.6	P	---	AT1G33590	hypothetical protein similar to putative disease resistance protein GB:AAC14512 GI:2739389 from [Arabidopsis thaliana];supported by full-length cDNA: Ceres:105146.
245769_at	181	P	112.4	P	131.8	P	101	P	INT2	AT1G30220	hypothetical protein similar to putative sugar transporter GI:4263781 from [Arabidopsis thaliana]
245770_at	227.2	P	154.3	P	237.4	P	173.4	P	---	AT1G30240	hypothetical protein predicted by genemark.hmm
245771_at	43	P	13.2	A	32.5	A	30.7	A	---	AT1G30250	hypothetical protein predicted by genemark.hmm
245772_at	229.9	P	254	P	286.7	P	228	P	---	AT1G30300	hypothetical protein similar to putative hydrolase GI:7270684 from [Arabidopsis thaliana]
245773_at	246.6	P	254.1	P	307.2	P	259.7	P	---	AT1G30290	hypothetical protein predicted by genscan+
245774_at	326.7	P	430	P	436	P	455.3	P	TCP24	AT1G30210	hypothetical protein contains similarity to cyc1A protein GI:6358548 from [Antirrhinum graniticum]; supported by cDNA: gi_14334669_gb_AY035008.1_
245775_at	738.1	P	564.2	P	780.5	P	483.2	P	CIPK23	AT1G30270	serine/threonine kinase, putative similar to serine/threonine kinase GI:2632252 from [Sorghum bicolor]; supported by cDNA: gi_14486385_gb_AY035226.1_
245776_at	339	P	246.7	P	281	P	285.8	P	---	AT1G30260	hypothetical protein predicted by genscan+; supported by cDNA: gi_16323183_gb_AY057696.1_
245777_at	108.7	P	233.5	P	130.6	P	130.6	P	atnudt21	AT1G73540	unknown protein contains similarity to diphosphoinositol polyphosphate phosphohydrolase GI:3978224 from [Homo sapiens]
245778_at	920.6	P	1219.3	P	827.4	P	1064.9	P	---	AT1G73530	RNA-binding glycine-rich protein, putative similar to RNA-binding glycine-rich protein (RGP-1a) GI:436789 from [Nicotiana sylvestris]
245779_at	2.7	A	1.3	A	21.1	A	1.7	A	---	AT1G73510	hypothetical protein predicted by genemark.hmm
245780_at	1485.6	P	1709	P	1525.2	P	1785	P	---	AT1G45688	unknown protein ;supported by full-length cDNA: Ceres:8255.
245781_at	536	P	517.3	P	476.9	P	513.6	P	SBP1	AT1G45976	S-ribonuclease binding protein SBP1, putative similar to S-ribonuclease binding protein SBP1 GI:6760451 from [Petunia hybrida]; supported by cDNA: gi_11692935_gb_AF324720.1_AF324720
245782_at	1	A	1	A	1.8	A	16.4	A	---	AT1G35200	60S ribosomal protein (fragment), putative similar to 60S ribosomal protein L4 (fragment) GB:P49691 from [Arabidopsis thaliana]
245783_s_at	109.1	P	155.6	P	173.6	M	163.2	P	---	AT1G35170 /// AT1G35180	hypothetical protein similar to hypothetical protein GB:AAF69173 GI:7767676 from [Arabidopsis thaliana]
245784_at	89.6	P	106.7	P	88.3	P	154.6	P	---	AT1G32190	hypothetical protein similar to hypothetical protein GB:AAD18105 GI:4337191 from [Arabidopsis thaliana]
245785_at	3.9	A	2.5	A	2.3	A	2.5	A	ATCSLD6	AT1G32180	cellulose synthase catalytic subunit, putative similar to cellulose synthase catalytic subunit GB:BAB09693 GI:9759258 from [Arabidopsis thaliana]
245786_at	209.4	P	272.4	P	245.2	P	275.5	P	---	AT1G32150	G-Box binding protein, putative similar to G-Box binding protein 2 GB:AAD42938 GI:5381313 from [Catharanthus roseus]
245787_at	758	P	750.3	P	626.3	P	617.7	P	---	AT1G32130	unknown protein
245788_at	103.9	P	90.2	P	113.6	P	83.4	P	---	AT1G32120	hypothetical protein similar to hypothetical protein GB:AAD27684 GI:4680504 from [Oryza sativa]
245789_at	326.5	P	397.7	P	428.6	P	376.1	P	---	AT1G32090	hypothetical protein similar to hypothetical protein GB:CAB77775 GI:7269775 from [Arabidopsis thaliana]
245790_at	1506.9	P	1449	P	1583.2	P	1299.6	P	ATS1	AT1G32200	glycerol-3-phosphate acyltransferase identical to glycerol-3-phosphate acyltransferase GB:Q43307 from [Arabidopsis thaliana]
245791_at	1741.8	P	2155	P	1375.1	P	2057.3	P	ATDAD1	AT1G32210	defender against cell death protein, putative similar to defender against cell death protein GB:AAC36169 GI:3608136 from [Arabidopsis thaliana]
245792_at	189.9	P	226.4	P	203.8	P	250.5	P	PRR1	AT1G32100	pinoresinol-lariciresinol reductase, putative similar to pinoresinol-lariciresinol reductase GB:AAF63508 GI:7542583 from [Thuja plicata];supported by full-length cDNA: Ceres:33000.
245793_at	1630.1	P	1502.5	P	1243	P	1636.1	P	---	AT1G32220	unknown protein ;supported by full-length cDNA: Ceres:3464.
245794_at	201.6	P	144.9	P	199.9	P	135.7	P	XTR4	AT1G32170	endoxyloglucan transferase, putative similar to endoxyloglucan transferase GB:AAD45125 GI:5533313 from [Arabidopsis thaliana]; supported by full-length cDNA: Ceres: 21403.
245795_at	1477.9	P	1764.8	P	1359.3	P	1621.4	P	---	AT1G32160	unknown protein contains similarity to obtusifoliol 14-alpha-demethylase (CYP51) GB:Y09292 GI:1707854 from [Triticum aestivum];supported by full-length cDNA: Ceres:39425.
245796_at	2211.1	P	2002.4	P	2244.8	P	1830	P	RCD1	AT1G32230	unknown protein similar to unknown protein GB:AAC36170 GI:3608137 from [Arabidopsis thaliana]; supported by cDNA: gi_11044956_emb_AJ251578.1_ATH251578
245797_at	659.4	P	830.3	P	817.9	P	669.3	P	---	AT1G45230	defective chloroplasts and leaves (DCL) protein, putative similar to defective chloroplasts and leaves (DCL) protein GI:1305530 from [Lycopersicon esculentum]
245798_at	31.2	P	12.8	P	29.7	A	29.5	P	---	AT1G45545	hypothetical protein predicted by genemark.hmm
245799_at	387.7	P	108.4	P	238.7	P	125.4	P	AtRLP6	AT1G45616	disease resistance protein, putative similar to disease resistance protein GI:9294201 from [Arabidopsis thaliana]
245800_at	200.7	P	193.4	P	250.5	P	225.4	P	HSFB4	AT1G46264	heat shock transcription factor, putative similar to heat shock transcription factor 5 GI:662931 from [Glycine max]
245801_at	0.6	A	0.8	A	2.4	A	1.1	A	---	AT1G46912	hypothetical protein similar to hypothetical protein GI:4589954 from [Arabidopsis thaliana]
245802_at	29.4	P	2.5	A	30.3	A	14.4	A	---	AT1G46840	hypothetical protein similar to hypothetical protein GI:4589954 from [Arabidopsis thaliana]
245803_at	6476.3	P	7255.6	P	5691.9	P	6549.1	P	RD21	AT1G47128	cysteine proteinase RD21A identical to thiol protease RD21A SP:P43297 from [Arabidopsis thaliana]
245804_at	2	A	15.3	A	1.4	A	3.4	A	---	AT1G46696	hypothetical protein predicted by genemark.hmm
245805_at	8.3	A	1.1	A	1.2	A	11.3	A	---	AT1G46336	hypothetical protein predicted by genemark.hmm
245806_at	1809.4	P	2543.2	P	2600.7	P	2588.2	P	LHCA5	AT1G45474	light-harvesting complex protein similar to light-harvesting complex protein GI:22752 from [Pinus sylvestris];supported by full-length cDNA: Ceres:41745.
245807_at	58.5	A	68.8	P	93.4	A	62.9	M	RAP2.1	AT1G46768	AP2 domain containing protein RAP2.1 similar to AP2 domain containing protein RAP2.1 GI:2281627 from [Arabidopsis thaliana];supported by full-length cDNA: Ceres:28451.
245808_at	129.3	P	102.1	P	168.3	P	104.8	P	ATRBP1	AT1G58470	RNA binding protein identical to RNA binding protein GI:6566348 from [Arabidopsis thaliana]; supported by cDNA: gi_15450911_gb_AY054536.1_
245809_at	469.2	P	509.2	P	549.7	P	505.3	P	XF1	AT1G58440	squalene monooxygenase, putative similar to squalene monooxygenase GI:9757924 from [Arabidopsis thaliana]; supported by cDNA: gi_6566341_dbj_AB008021.1_AB008021
245810_at	114.5	P	213.8	P	154.8	P	186.6	P	---	AT1G38065 /// AT1G38131	axi 1 protein, putative similar to axi 1 protein GB:X80301 GI:559920 from [Nicotiana tabacum]
245811_at	1.1	A	4.8	A	2.4	A	12.3	A	---	AT1G37537	hypothetical protein similar to putative retroelement pol polyprotein GB:AAD23707 GI:4567295 from [Arabidopsis thaliana]
245812_at	3.4	A	0.7	A	0.6	A	2.7	A	---	AT2G10190 /// AT5G32345	hypothetical protein predicted by genemark.hmm
245813_at	4.5	A	27.4	A	6.5	A	3.1	A	---	AT1G49920	hypothetical protein contains similarity to mutator-like transposase GB:AAD25847 GI:4587619 from [Arabidopsis thaliana]
245814_at	30	A	80.5	A	17.5	A	82.9	P	---	AT1G49910	mitotic checkpoint protein, putative similar to mitotic checkpoint protein GB:BAB02543 GI:9294423 from [Arabidopsis thaliana]
245815_at	352.8	P	278.9	P	330.9	P	278.4	P	---	AT1G26090	unknown protein
245816_at	122.8	P	109.4	P	101	P	140.8	P	---	AT1G26210	hypothetical protein similar to hypothetical protein GI:6524175 from [Arabidopsis thaliana];supported by full-length cDNA: Ceres:3618.
245817_at	1002.5	P	877.8	P	1007.1	P	961.2	P	---	AT1G26160	hypothetical protein similar to unknown protein GI:3738315 from [Arabidopsis thaliana];supported by full-length cDNA: Ceres:37861.
245818_at	152.9	P	265.6	P	158.8	P	275.2	P	---	AT1G26100	cytochrome b561, putative similar to cytochrome b561 GI:291 from (Bos taurus)
245819_at	33	A	50.3	A	33.2	A	22.2	A	CAL	AT1G26310	cauliflower identical to CAULIFLOWER GI:3789808 from [Arabidopsis thaliana]; supported by full-length cDNA: Ceres: 23736.
245820_at	34.2	A	7.8	A	30.3	A	57.8	A	---	AT1G26320	allyl alcohol dehydrogenase, putative similar to allyl alcohol dehydrogenase GI:9758497 from [Arabidopsis thaliana];supported by full-length cDNA: Ceres:40824.
245821_at	414.9	P	505.5	P	489.6	P	465.7	P	---	AT1G26270	hypothetical protein similar to putative ubiquitin GI:4415931 from [Arabidopsis thaliana]; supported by cDNA: gi_14334681_gb_AY035014.1_
245822_at	1255.8	P	1331.9	P	1487.5	P	1248.1	P	---	AT1G26110	unknown protein ; supported by cDNA: gi_13605703_gb_AF361833.1_AF361833
245823_at	2.6	A	3.6	A	6.7	A	2.3	A	---	AT1G57906	hypothetical protein predicted by genemark.hmm
245824_at	12.5	A	20.1	A	3.8	A	4.5	A	ATPUP17	AT1G57943	hypothetical protein predicted by genemark.hmm
245825_at	306.1	P	430.6	P	367.4	P	452.4	P	ATSK42	AT1G57870	protein kinase, putative similar to protein kinase GI:717180 from (Arabidopsis thaliana)
245826_at	11.1	A	22.1	A	30.7	A	20.1	A	---	AT1G57850	disease resistance protein RPS4, putative similar to disease resistance protein RPS4 GI:9759605 from [Arabidopsis thaliana]
245827_at	24.8	P	38.2	P	32.6	A	24	A	---	AT1G57830	disease resistance protein RPS4, putative similar to disease resistance protein RPS4 GI:5459305 from [Arabidopsis thaliana]
245828_at	358.4	P	462.3	P	440.7	P	455.7	P	VIM1	AT1G57820	transcription factor, putative similar to transcription factor ICBP90 GI:6815251 from [Homo sapiens]
245829_at	13.9	A	16	A	21.8	A	13.8	A	---	AT1G57780	hypothetical protein predicted by genemark.hmm
245830_at	165.1	P	164.6	P	175.3	P	175.3	P	---	AT1G57790	hypothetical protein predicted by genemark.hmm;supported by full-length cDNA: Ceres:111354.
245831_at	167.2	P	175.2	P	166.4	P	145.3	P	---	AT1G48840	unknown protein
245832_at	2429.5	P	2043.9	P	1980.6	P	2245.2	P	EMB1144	AT1G48850	chorismate synthase, putative similar to chorismate synthase GI:452796 from [Synechocystis sp.]; supported by cDNA: gi_15982823_gb_AY057519.1_
245833_at	49.2	M	35.2	A	53.9	A	24	A	---	AT1G42220	transposon protein, putative similar to En/Spm-like transposon protein GI:4263768 from [Arabidopsis thaliana]
245834_at	6.8	A	5.1	A	8.9	A	2.3	A	---	AT1G42200	transposon protein, putative similar to En/Spm-like transposon protein GI:2342733 from [Arabidopsis thaliana]
245835_at	4.9	A	14.5	P	31.9	A	17.2	A	---	AT1G42190	hypothetical protein similar to putative transposon protein GI:7267139 from [Arabidopsis thaliana]
245836_at	0.8	A	0.7	A	0.8	A	0.3	A	---	AT1G42250	hypothetical protein similar to hypothetical protein GI:7573347 from [Arabidopsis thaliana]
245837_at	12.4	A	10.2	A	15.2	A	3.1	A	---	AT1G58450	peptidylprolyl isomerase, putative similar to peptidylprolyl isomerase GI:9294180 from [Arabidopsis thaliana]
245838_at	36.6	P	39.7	P	70.2	P	60.9	P	---	AT1G58410	disease resistance protein, putative similar to disease resistance protein RPP8 GI:8843900 from [Arabidopsis thaliana]
245839_at	13	A	25.2	M	36.5	A	24.6	A	---	AT1G58390	disease resistance protein, putative similar to disease resistance protein RPP8 GI:8843900 from [Arabidopsis thaliana]
245840_at	78.3	P	198.9	P	122.2	P	116.9	P	---	AT1G58420	hypothetical protein predicted by genemark.hmm;supported by full-length cDNA: Ceres:124269.
245841_s_at	12326.1	P	10821.1	P	12985	P	11628	P	XW6	AT1G58380 /// AT1G58684 /// AT1G58983 /// AT1G59359	ribosomal protein S2, putative similar to ribosomal protein S2 GI:939717 from [Urechis caupo];supported by full-length cDNA: Ceres:93867.
245842_at	29.7	A	21.1	A	23.1	A	22.6	A	RXF26	AT1G58430	proline-rich protein, putative similar to proline-rich protein GI:22596 from [Brassica napus];supported by full-length cDNA: Ceres:34681.
245843_at	416.9	P	546.4	P	466.8	P	483.7	P	---	---	unknown protein
245844_at	316.5	P	376.2	P	491.6	P	276.7	P	---	AT1G26170	hypothetical protein predicted by genemark.hmm
245845_at	414.3	P	413.3	P	504.7	P	433.7	P	PERK10	AT1G26150	Pto kinase interactor, putative similar to Pto kinase interactor 1 GI:3668069 from [Lycopersicon esculentum]
245846_at	133.8	P	193.1	P	144.4	P	173.2	P	---	AT1G26130	P-type transporting ATPase, putative similar to P-type transporting ATPase GI:9229867 from [Arabidopsis thaliana]
245847_at	24.9	A	41.1	A	68.9	A	46.5	P	MYB64	AT5G11050	MYB DNA-binding - like protein myb-related gene A-myb, Homo sapiens, EMBL:HSAMYB; supported by cDNA: gi_15375309_gb_AY032854.2_
245848_at	234.2	P	238.5	P	337.2	P	261.3	P	FY	AT5G13480	putative protein predicted proteins - different species
245849_at	176.9	P	285.1	P	257.5	P	239.7	P	---	AT5G13520	leukotriene-A4 hydrolase-like protein leukotriene-A4 hydrolase (EC 3.3.2.6) long isoform - Homo sapiens, EMBL:U27292
245850_at	45.7	P	69.9	P	80.8	P	68.8	P	KEG	AT5G13530	ankyrin-repeat containing protein ankyrin-repeat containing proteins
245851_at	250	P	234.7	P	228.2	P	208.7	P	KEG	AT5G13530	putative protein HERC2 - Homo sapiens, EMBL:AF071172
245852_at	4712.8	P	6096.3	P	5129.6	P	5970.5	P	---	AT5G13510	ribosomal protein L10-like ribosomal protein L10- Nicotiana tabacum, EMBL:AB010879;supported by full-length cDNA: Ceres:29083.
245853_at	379.6	P	507.8	P	378.1	P	465.3	P	---	AT5G13500	putative protein predicted protein At2g25260 - Arabidopsis thaliana, EMBL:AC007070;supported by full-length cDNA: Ceres:6674.
245854_at	4228.1	P	1991.9	P	3558.8	P	2644.1	P	AAC2	AT5G13490	adenosine nucleotide translocator ; supported by cDNA: gi_15292846_gb_AY050857.1_
245855_at	786.9	P	510	P	751.1	P	407.6	P	SULTR4;1	AT5G13550	sulfate transporter ; supported by cDNA: gi_2626752_dbj_AB008782.1_AB008782
245856_at	3.5	A	8	A	3.7	A	14.7	A	---	AT5G28240	putative protein predicted proteins, Arabidopsis thaliana
245857_at	16.4	A	1.8	A	12.5	A	3.6	A	---	AT5G28270	putative protein various predicted proteins, Arabidopsis thaliana
245858_at	15.8	A	21.9	A	15.9	A	15.7	A	---	AT5G28280	CER1-like protein CER1-like, A.thaliana, ATCER1L19
245859_at	169.9	P	343.8	P	273.9	P	322.5	P	ATNEK3	AT5G28290	serine (threonine) protein kinase - like serine (threonine) protein kinase, Mouse, PIR:JC7122
245860_at	51.3	A	93.3	A	72	A	7.7	A	---	AT5G28310	putative protein predicted proteins, Arabidopsis thaliana
245861_at	699.3	P	496.4	P	666.7	P	345.8	P	---	AT5G28300	GTL1 - like protein GTL1, Arabidopsis thaliana, EMBL:ATAJ3215; supported by cDNA: gi_14423451_gb_AF386963.1_AF386963
245862_at	1266	P	1205.2	P	1476	P	1171.5	P	---	AT5G01010	putative protein
245863_s_at	341.1	P	300.8	P	253.7	P	234.6	P	---	AT1G58050 /// AT1G58060	hypothetical protein contains similarity to maleless protein (mle) GI:157905 from [Drosophila melanogaster]
245864_at	102.7	M	107.3	P	98.9	A	155	P	---	AT1G58070	hypothetical protein predicted by genemark.hmm
245865_at	3	A	2.2	A	3.2	A	2.6	A	---	---	hypothetical protein contains similarity to cell proliferation related protein GI:9931486 from [Mus musculus]
245866_s_at	590.3	P	488.8	P	351.9	P	471.9	P	---	AT1G57980 /// AT1G57990	unknown protein
245867_at	1190.2	P	1276	P	1212.3	P	1286.7	P	ATATP-PRT1	AT1G58080	ATP phosphoribosyl transferase identical to ATP phosphoribosyl transferase GI:6683617 from [Arabidopsis thaliana];supported by full-length cDNA: Ceres:95544.
245868_at	1271.5	P	1394	P	1371.7	P	1128.5	P	CAT2	AT1G58030	hypothetical protein
245869_at	49.5	A	46.8	A	82	A	76.3	A	---	AT1G26330	hypothetical protein predicted by genemark.hmm
245870_at	204.9	P	217.2	P	167.1	P	215.9	P	---	AT1G26300	hypothetical protein similar to hypothetical protein GI:6358777 from [Arabidopsis thaliana]
245871_at	21.8	A	13.4	A	27.8	A	20.8	P	---	AT1G26290	hypothetical protein predicted by genemark.hmm
245872_at	110.2	P	101.4	P	101.6	P	85.8	P	---	AT1G26300	hypothetical protein contains similarity to arginine metabolism regulation protein i GI:695715 from [Saccharomyces cerevisiae]
245873_at	39.6	P	71.3	P	61.9	P	71	P	CIB5	AT1G26260	bHLH transcription factor GBOF-1, putative similar to bHLH transcription factor GBOF-1 GI:5923912 from [Tulipa gesneriana]
245874_at	26.6	A	30.9	M	21.3	A	27.4	A	---	AT1G26250	unknown protein
245875_at	27.4	A	27.3	A	27	A	14.5	A	---	AT1G26240	hypothetical protein predicted by genemark.hmm
245876_at	652.2	P	668.5	P	855	P	711.1	P	---	AT1G26230	chaperonin precursor, putative similar to chaperonin precursor GI:806807 from [Pisum sativum]
245877_at	301	P	441.2	P	361.5	P	334.5	P	---	AT1G26220	unknown protein
245878_at	117.3	P	144.7	P	226.5	P	135.2	P	---	AT1G26190	hypothetical protein contains similarity to uridine kinase GI:6899310 from [Ureaplasma urealyticum]
245879_at	177.7	P	145.6	P	193.2	P	147.7	P	ATTOC64-V	AT5G09420	putative subunit of TOC complex chloroplast gene Toc64 - Pisum sativum, EMBL:AF179282
245880_at	11.2	A	11.3	A	3.3	A	12.6	A	---	AT5G09430	putative hydrolase EtbD1 - Rhodococcus sp., EMBL:AB004320
245881_at	394.2	P	445	P	535.6	P	524.4	P	---	AT5G09460 /// AT5G09461 /// AT5G09462 /// AT5G09463	putative protein
245882_at	175.6	P	68.1	A	77.2	A	73.3	A	DIC3	AT5G09470	mitochondrial carrier-like protein mitochondrial dicarboxylate carrier - Rattus norvegicus, EMBL:AJ223355
245883_at	31.3	A	16.1	P	23	A	33.3	A	---	AT5G09500	ribosomal protein S15-like ribosomal protein S15 - Arabidopsis thaliana, EMBL:Z23161
245884_at	83.7	P	223.4	P	88.6	P	241.2	P	---	AT5G09300	branched-chain alpha keto-acid dehydrogenase E1 alpha subunit-like protein branched-chain alpha keto-acid dehydrogenase E1 alpha subunit - Arabidopsis thaliana, EMBL:AF077955;supported by full-length cDNA: Ceres:3693.
245885_at	1719.8	P	707.4	P	840.4	P	776.5	P	EXL4	AT5G09440	putative protein phi-1 - Nicotiana tabacum, EMBL:AB018441;supported by full-length cDNA: Ceres:38576.
245886_at	1908.6	P	1691.5	P	2256.7	P	1804.2	P	---	AT5G09510	ribosomal protein S15-like ribosomal protein S15 - Arabidopsis thaliana, EMBL:Z23161;supported by full-length cDNA: Ceres:164.
245887_at	385.1	P	471.3	P	406	P	441.1	P	---	AT5G09390	putative protein CD2 cytoplasmic domain binding protein - Homo sapiens, EMBL:AF104222;supported by full-length cDNA: Ceres:13887.
245888_at	524.3	P	476.3	P	457	P	508.3	P	---	AT5G09450	putative protein DNA-binding protein - Triticum aestivum, EMBL:AF091837;supported by full-length cDNA: Ceres:249741.
245889_at	1.3	A	96	P	69	P	97	P	---	AT5G09480	PEE-rich protein ;supported by full-length cDNA: Ceres:20407.
245890_at	22.7	A	1.5	A	2	A	11.2	A	---	AT5G09490	ribosomal protein S15-like ribosomal protein S15 - Arabidopsis thaliana, EMBL:Z23161;supported by full-length cDNA: Ceres:29963.
245891_at	982.5	P	3304.8	P	1685.2	P	3041.7	P	AAP2	AT5G09220	amino acid transport protein AAP2 ;supported by full-length cDNA: Ceres:114602.
245892_at	5.4	A	3.3	A	57.4	A	27.8	A	---	AT5G09370	putative lipid transfer protein lipid transfer protein - Hordeum vulgare, EMBL:AF109195;supported by full-length cDNA: Ceres:21969.
245893_at	461	P	377.2	P	412.6	P	425.3	P	---	AT5G09270	hypothetical protein ;supported by full-length cDNA: Ceres:38657.
245894_at	512	P	590.5	P	488.9	P	501.5	P	---	AT5G09310	putative protein ; supported by full-length cDNA: Ceres: 8242.
245895_at	396.3	P	475.8	P	543.6	P	507.1	P	SRT2	AT5G09230	SIR2-family protein sirtuin type 4 (SIRT4) - Homo sapiens, EMBL:AF083109; supported by cDNA: gi_15028032_gb_AY045873.1_
245896_at	260.4	P	339.1	P	243.5	P	339.2	P	KIWI	AT5G09250	putative transcriptional co-activator (KIWI) ; supported by cDNA: gi_2997683_gb_AF053302.1_AF053302
245897_at	171.8	P	258.5	P	236.3	P	168.5	P	KUP7	AT5G09400	potassium transport protein-like several potassium transport proteins
245898_at	165.2	P	160.3	P	158.8	P	164.2	P	---	AT5G11020	ser/thr specific protein kinase-like protein protein kinase 1, Populus nigra, EMBL:AB041503
245899_at	257.5	P	257.2	P	236.4	P	187.1	P	ALF4	AT5G11030	putative protein
245900_at	402.6	P	442.1	P	376.1	P	410.8	P	---	AT5G11040	putative protein predicted proteins, Arabidopsis thaliana
245901_at	523.6	P	600.9	P	390	P	536.1	P	KNAT4	AT5G11060	HOMEOBOX PROTEIN KNOTTED-1 LIKE 4 (KNAT4)
245902_at	63.4	P	39.3	A	62.9	A	48	P	---	AT5G11080	putative protein Scythe protein, Xenopus laevis, PIR:T30561
245903_at	189.5	P	121.9	P	189.5	P	117.2	P	SYTD	AT5G11100	CLB1 - like protein CLB1 protein, Lycopersicon esculentum, PIR:T04143
245904_at	245.5	P	221.9	P	202.9	P	221.5	P	ATSPS2F	AT5G11110	sucrose-phosphate synthase -like protein sucrose-phosphate synthase isoform 1, Citrus unshiu, PIR:S72648
245905_at	1379.6	P	926.8	P	1253	P	826.6	P	---	AT5G11090	putative protein predicted proteins, Arabidopsis thaliana;supported by full-length cDNA: Ceres:32958.
245906_at	992.6	P	1040.5	P	1184.9	P	967.4	P	---	AT5G11070	putative protein ;supported by full-length cDNA: Ceres:42742.
245907_at	14.6	A	8.4	A	7.5	A	2.7	A	---	AT5G09340	ubiquitin-like protein ubiquitins - different species
245908_at	6.9	A	2.2	A	8.3	A	6.1	A	LAC14	AT5G09360	laccase-like protein laccase - Acer pseudoplatanus, EMBL:AP12757
245909_at	243.3	P	141.2	P	244.7	P	177.7	P	---	AT5G09380	putative protein DNA-directed RNA polymerase III chain C53 - Saccharomyces cerevisiae, EMBL:X63501
245910_at	671.9	P	632.3	P	659.5	P	650.6	P	EICBP.B	AT5G09410	putative protein ER66 - Lycopersicon esculentum, EMBL:AF096260
245911_at	1452.2	P	1761.6	P	1652.9	P	1715.9	P	STT3A	AT5G19690	oligosaccharyl transferase STT3-like protein integral membrane protein 1/OLIGOSACCHARYL TRANSFERASE STT3 - Mus musculus, SISSPROT:P46978; supported by cDNA: gi_15215735_gb_AY050397.1_
245912_at	119.6	P	89.4	P	218.6	P	141.9	P	SULTR3;5	AT5G19600	putative protein sulfate transporter ATST1 [imported] - Arabidopsis thaliana, PIR:T48901; supported by cDNA: gi_14141683_dbj_AB061739.1_AB061739
245913_at	2219	P	2510.2	P	1855.3	P	2041.5	P	---	AT5G19860	predicted protein
245914_at	422.4	P	471.2	P	619.5	P	496.2	P	OEP80	AT5G19620	putative protein outer membrane protein (IAP75) - Pisum sativum, L36858; supported by cDNA: gi_13430585_gb_AF360205.1_AF360205
245915_s_at	4949.2	P	5944.4	P	5007.1	P	6049	P	TUA3	AT5G19770 /// AT5G19780	tubulin alpha-5 chain-like protein tubulin alpha-5 chain - Arabidopsis thaliana, EMBL:M84698; supported by cDNA: gi_13605804_gb_AF367301.1_AF367301
245916_at	16.3	A	19.6	P	4.8	A	8.5	A	---	---	putative protein
245917_at	493.3	P	442.8	P	539.3	P	514	P	---	AT5G28740	putative protein HCNP, Homo sapiens, EMBL:AF226051
245918_at	1.6	A	1.4	A	2.7	A	8.4	A	---	AT5G28760	putative protein various predicted proteins, Arabidopsis thaliana
245919_at	16.1	A	13.3	A	2.1	A	5.8	A	---	AT5G28780	putative protein various predicted proteins, Arabidopsis thaliana
245920_at	32.1	P	18.1	P	40.2	A	20.1	A	---	AT5G28790	putative protein
245921_at	5.1	A	38.3	A	22.5	A	26.7	A	---	AT5G28800	putative protein predicted protein, Arabidopsis thaliana
245922_at	0.4	A	2.3	A	1.9	A	0.6	A	---	AT5G28810	putative protein predicted proteins, Arabidopsis thaliana
245923_at	1	A	14.5	A	19	A	2.2	A	---	AT5G28820	putative protein predicted proteins, Arabidopsis thaliana
245924_at	2624	P	3360.4	P	2488.6	P	3286.7	P	---	AT5G28750	Tha4 protein - like Tha4 protein, Pisum sativum, EMBL:AF144708; supported by cDNA: gi_13358198_gb_AF325006.2_AF325006
245925_at	165	P	220.4	P	272.6	P	199.9	P	BZO2H3	AT5G28770	bZIP transcription factor family protein similar to seed storage protein opaque-2(bZIP family)GI:168428 from Zea mays; supported by cDNA: gi_15450640_gb_AY052688.1_
245926_at	171.3	P	139.8	P	125.9	P	115.8	P	---	AT5G24740	VPS13 - like protein VPS13, Saccharomyces cerevisiae, EMBL:AF001317
245927_at	76	A	85.7	A	101.5	A	60.1	A	---	AT5G24750	sterol glucosyltransferase - like protein sterol glucosyltransferase (ugt52), Dictyostelium discoideum, EMBL:AF098916
245928_s_at	7702	P	1978.2	P	10459.1	P	2632.4	P	VSP1	AT5G24770 /// AT5G24780	vegetative storage protein Vsp1 ;supported by full-length cDNA: Ceres:32606.
245929_at	320.2	P	319.2	P	396.5	P	327.8	P	---	AT5G24760	alcohol dehydrogenase - like protein alcohol dehydrogenase 6, Vitis vinifera, EMBL:AF195866;supported by full-length cDNA: Ceres:155666.
245930_at	313.9	P	330.8	P	357.3	P	330.9	P	---	AT5G09240	transcriptional co-activator-like protein putative transcriptional co-activator (KIWI) - Arabidopsis thaliana, EMBL:AF053302
245931_at	13.5	A	15.4	A	35.7	A	27.3	A	---	AT5G09280	major pollen allergen-like protein pollen major allergen, partial cup a 1 protein - Cupressus arizonica, EMBL:AJ243570
245932_at	80.8	A	115	P	76.1	A	88.9	P	---	AT5G09290	3 (2 ),5 -bisphosphate nucleotidase-like protein 3 (2 ),5 -bisphosphate nucleotidase - Arabidopsis thaliana, EMBL:AB019227
245933_at	171.5	P	166.9	P	202.7	P	139.8	P	VPS9B	AT5G09320	putative protein KIAA1521 - Homo sapiens, EMBL:AB040954
245934_at	1038.2	P	818.1	P	1153	P	1009.7	P	anac082	AT5G09330	putative protein NAC1 - Medicago truncatula, EMBL:AF254124
245935_at	105.5	P	115.6	P	130.6	P	108.8	P	---	AT5G19840	hypothetical protein
245936_at	597.1	P	743.3	P	691.9	P	810.7	P	---	AT5G19850	putative protein predicted proteins - different species
245937_at	481.4	P	905.2	P	674	P	788.3	P	---	AT5G19750	putative protein 22kDa peroxisomal membrane protein-like - Homo sapiens, EMBL:AF250136;supported by full-length cDNA: Ceres:6789.
245938_at	598	P	740.5	P	730.4	P	741.8	P	---	AT5G19680	putative protein protein phosphatase-1 regulatory subunit 7 alpha2 - Homo sapiens, EMBL:AF067136;supported by full-length cDNA: Ceres:110392.
245939_at	6901.6	P	7231.7	P	6793.9	P	7434.6	P	---	AT5G19760	oxoglutarate/malate translocator-like protein oxoglutarate/malate translocator - Solanum tuberosum, PIR:T07405;supported by full-length cDNA: Ceres:19510.
245940_at	462.6	P	426.2	P	362.5	P	477.8	P	---	AT5G19630	putative protein predicted proteins - different species; supported by full-length cDNA: Ceres: 28323.
245941_at	1156.6	P	1063.5	P	948.7	P	1223	P	emb2734	AT5G19820	putative protein karyopherin beta 3 - Homo sapiens, EMBL:U72761; supported by cDNA: gi_14334741_gb_AY035044.1_
245942_at	39.2	P	33.9	A	53.4	A	36	P	---	AT5G19490	putative protein transcription regulator, Homo sapiens, PIR:S70618
245943_at	205.7	P	275.7	P	261.3	P	299.9	P	---	AT5G19500	putative protein permease family protein TC0205, Chlamydia muridarum, PIR:D81729
245944_at	17	A	3.8	A	35	A	20.8	A	MSL9	AT5G19520	putative protein various predicted proteins, Arabidopsis thaliana and S. pombe
245945_at	13.4	A	2.4	A	29.1	A	2.2	A	ROPGEF10	AT5G19560	putative protein various predicted proteins, Arabidopsis thaliana
245946_at	76.8	A	89.6	A	55.4	A	74.3	A	---	AT5G19580	putative protein glyoxal oxidase precursor, Phanerochaete chrysosporium, PIR:A48296
245947_at	117.3	P	190.2	P	199.4	P	189.6	P	ACL5	AT5G19530	spermine synthase (ACL5) ;supported by full-length cDNA: Ceres:3968.
245948_at	2361.9	P	2955.2	P	1832.3	P	2538.8	P	---	AT5G19540	putative protein ;supported by full-length cDNA: Ceres:120101.
245949_at	7433.6	P	7314.6	P	8408.1	P	7452.5	P	---	AT5G19510	elongation factor 1B alpha-subunit ;supported by full-length cDNA: Ceres:26936.
245950_at	220.7	P	257.5	P	275.6	P	243.5	P	---	AT5G19570	putative protein predicted protein, D. melanogaster; supported by cDNA: gi_15027866_gb_AY045790.1_
245951_at	3798.9	P	2508.1	P	3403.5	P	2356.9	P	ASP2	AT5G19550	aspartate aminotransferase Asp2 ; supported by cDNA: gi_693689_gb_U15033.1_ATU15033
245952_at	3957.1	P	4355.4	P	3788.1	P	4706.7	P	---	AT5G28500	putative protein predicted proteins, Arabidopsis thaliana and Synechocystis sp.
245953_at	8	A	5.1	A	8.5	A	4.7	A	---	AT5G28520	myrosinase - binding protein - like probable myrosinase-binding protein, Brassica napus, EMBL:Y11483
245954_at	130	P	197.6	P	116	P	116.8	P	FRS10	AT5G28530	far-red impaired response protein (FAR1) - like far-red impaired response protein (FAR1), Arabidopsis thaliana, EMBL:AF159587
245955_at	16	A	9.2	A	8.2	A	2.9	A	BGLU24	AT5G28510	hypothetical protein
245956_s_at	7063.8	P	8208.8	P	9225	P	9295.5	P	BIP2	AT5G28540 /// AT5G42020	luminal binding protein ; supported by cDNA: gi_1303694_dbj_D84414.1_ATHBIPA
245957_at	1856.8	P	2214.7	P	2012.1	P	1970.1	P	---	AT5G19590	putative protein predicted proteins - Arabidopsis thaliana
245958_at	3.5	A	2.9	A	1.6	A	4.9	A	---	AT5G19610	GNOM-like protein pattern-formation (GNOM) - Arabidopsis thaliana, EMBL:U36432
245959_at	8.6	A	20.2	A	1.7	A	8.4	A	---	AT5G19640	peptide transport protein-like peptide transport protein - Hordeum vulgare, EMBL:AF023472
245960_at	238.1	P	228.8	P	200.9	P	209.7	P	S1P	AT5G19660	subtilisin-like protein subtilisin/kexin isozyme SKI-1 precursor - Rattus norvegicus, EMBL:AF094821
245961_at	84.5	P	74.3	M	100.9	A	107	P	---	AT5G19670	putative protein predicted proteins - Arabidopsis thaliana
245962_at	18.9	A	13.6	A	7.4	A	5.6	A	---	AT5G19700	putative protein predicted proteins - Arabidopsis thaliana
245963_at	4.8	A	27.5	P	20.7	A	22.8	A	---	AT5G19710	putative protein HPt phosphotransmitter - Arabidopsis thaliana, EMBL:AB041766
245964_at	74.5	P	47.1	P	29.5	A	46.5	A	---	AT5G19720	putative protein C-terminus of glutamine--tRNA ligase - Lupinus luteus, EMBL:X91787
245965_at	249.1	P	269.4	P	221.9	P	288.5	P	---	AT5G19730	pectin methylesterase-like protein pectin methyl esterase - Solanum tuberosum, EMBL:AF152172
245966_at	3.8	A	2.5	A	3.3	A	1.8	A	RAP2.11	AT5G19790	AP2 domain containing protein RAP2.11
245967_at	5.4	A	12.3	A	13.1	A	6.7	A	---	AT5G19800	proline-rich protein extensins
245968_at	20	A	6.4	A	5.4	A	5.6	A	---	AT5G19810	proline-rich protein extensins
245969_at	195.1	P	157	P	169.8	P	116.6	P	---	AT5G19830	putative protein nuclear gene for chloroplast product CRS2 - Zea mays, EMBL:AF225708
245970_at	6.7	A	6.7	A	74.6	A	12.1	A	BGAL7	AT5G20710	beta-galactosidase ; supported by cDNA: gi_15027868_gb_AY045791.1_
245971_at	625.9	P	593.8	P	529.2	P	632.6	P	NPH4	AT5G20730	putative protein ; supported by cDNA: gi_4103242_gb_AF022368.1_AF022368
245972_at	193	P	225.5	P	236	P	197.4	P	---	AT5G20680	putative protein predicted proteins, Arabidopsis thaliana; supported by cDNA: gi_15810384_gb_AY056231.1_
245973_at	1.1	A	0.9	A	0.8	A	0.5	A	---	AT5G32490	putative protein predicted proteins, Arabidopsis thaliana
245974_at	11.1	A	59.3	A	58.5	A	35.2	A	---	---	putative protein
245975_at	715.8	P	659.4	P	661.9	P	740.5	P	---	AT5G13070	putative protein CGI-107 protein - Homo sapiens, EMBL:AF151865
245976_at	90.3	P	30.4	A	43	P	26.3	A	WRKY75	AT5G13080	WRKY-like protein WRKY DNA binding protein - Solanum tuberosum, EMBL:AJ278507
245977_at	855	P	569	P	602.7	P	627	P	G6PD2	AT5G13110	glucose-6-phosphate 1-dehydrogenase
245978_at	1.1	A	15.2	A	2.6	A	1.3	A	---	AT5G13130	putative protein MORC microrchidia - Homo sapiens, EMBL:AF084946
245979_at	2.6	A	3.8	A	3.9	A	2.5	A	ATEXO70C1	AT5G13150	putative protein leucine zipper-containing protein - Lycopersicon esculentum, EMBL:Z12127
245980_at	893	P	1385.9	P	1075.4	P	1256.3	P	---	AT5G13140	putative protein ;supported by full-length cDNA: Ceres:14064.
245981_at	402.7	P	620.2	P	430.8	P	594.4	P	---	AT5G13100	putative protein ;supported by full-length cDNA: Ceres:39563.
245982_at	76.9	P	45.5	A	54.5	A	60.2	A	SAG29	AT5G13170	senescence-associated protein (SAG29) ;supported by full-length cDNA: Ceres:38843.
245983_at	423	P	445.5	P	436.3	P	439.4	P	5-FCL	AT5G13050	5-formyltetrahydrofolate cyclo-ligase-like protein 5-formyltetrahydrofolate cyclo-ligase (EC 6.3.3.2) - Homo sapiens, EMBL:L38928;supported by full-length cDNA: Ceres:106858.
245984_at	430.9	P	465.6	P	396.3	P	428.1	P	---	AT5G13090	putative protein predicted proteins - Arabidopsis thaliana;supported by full-length cDNA: Ceres:2537.
245985_at	3309	P	3343.4	P	3927.2	P	3824.6	P	---	AT5G13120	peptidylprolyl isomerase-like protein chloroplast stromal cyclophilin (ROC4) - Arabidopsis thaliana, EMBL:L14845;supported by full-length cDNA: Ceres:620.
245986_at	462	P	446.5	P	537.3	P	443.5	P	PBS1	AT5G13160	protein kinase-like protein kinase 1 PnPK1 - Populus nigra, EMBL:AB041503; supported by cDNA: gi_13937146_gb_AF372927.1_AF372927
245987_at	1725.1	P	1775.8	P	1364.5	P	1541.4	P	ANAC083	AT5G13180	NAM-like protein hypothetical protein SENU5, senescence up-regulated - Lycopersicon esculentum, EMBL:Z75524; supported by cDNA: gi_14326559_gb_AF385734.1_AF385734
245988_at	270.8	P	291.8	P	292.3	P	272.2	P	---	AT5G20610	putative protein predicted protein, Plasmodium falciparum
245989_s_at	1696.8	P	1400.7	P	1604.6	P	1535.7	P	UBQ4	AT5G20620	polyubiquitin (UBQ4) identical to GI:17677
245990_at	36.6	A	44.8	A	43.1	A	60.7	A	---	AT5G20640	putative protein predicted proteins, Arabidopsis thaliana
245991_at	1185.9	P	1095.8	P	1107.3	P	951.2	P	---	AT5G20660	24 kDa vacuolar protein - like 24 kDa vacuolar protein VP24, Ipomoea batatas, EMBL:AB025531
245992_at	55.7	P	44.3	P	29.6	M	26.1	P	---	AT5G20690	receptor protein kinase - like receptor-like protein kinase PRK1, tomato, PIR:T07865
245993_at	6737.1	P	4615.2	P	6522.6	P	5283.7	P	---	AT5G20700	putative protein predicted proteins, Arabidopsis thaliana
245994_at	44.5	P	45.5	A	59.2	A	32.6	A	---	AT5G20760	putative protein various predicted proteins, Arabidopsis thaliana
245995_at	17.6	A	5.5	A	39.5	A	15.1	A	---	AT5G20770	putative protein various predicted proteins, Arabidopsis thaliana
245996_at	4	A	3.4	A	5	A	1.6	A	---	AT5G20800	putative protein predicted non-LTR reverse ranscriptase sequence fragments
245997_at	22.8	A	11.3	A	8.1	A	20.9	A	---	AT5G20810	putative protein saur1 protein, Zea mays, EMBL:AF148498
245998_at	1050.9	P	1145.8	P	816.6	P	1185.6	P	SUS1	AT5G20830	sucrose-UDP glucosyltransferase
245999_at	3012.7	P	3307.4	P	2293.7	P	3269.7	P	COPT5	AT5G20650	putative protein predicted protein, Arabidopsis thaliana;supported by full-length cDNA: Ceres:29453.
246000_at	29.3	A	39.5	A	23.7	A	29.1	A	---	AT5G20820	putative protein predicted proteins, Arabidopsis thaliana;supported by full-length cDNA: Ceres:19897.
246001_at	134.7	P	106	P	131.3	P	103.8	P	---	AT5G20790	putative protein predicted protein, Arabidopsis thaliana;supported by full-length cDNA: Ceres:267031.
246002_at	230.3	P	391.8	P	324.8	P	422.3	P	---	AT5G20740	ripening-related protein - like grip28 ripening-related protein, Vitis vinifera, EMBL:VVI237985;supported by full-length cDNA: Ceres:1710.
246003_at	11906.4	P	11162.9	P	11269	P	10829.2	P	CPN20	AT5G20720	chloroplast Cpn21 protein ; supported by cDNA: gi_14334611_gb_AY034979.1_
246004_at	9801.9	P	12774.8	P	13229.6	P	13932.9	P	GER3	AT5G20630	germin-like protein ; supported by cDNA: gi_14517363_gb_AY039516.1_
246005_at	459	P	381.8	P	491.8	P	415.2	P	---	AT5G08415	lipoic acid synthase - like protein lipoic acid synthase, Arabidopsis thaliana, PIR:T44259;supported by full-length cDNA: Ceres:152427.
246006_at	2979.8	P	3005.5	P	2566	P	2928	P	YLS8	AT5G08290	putative protein DIM1 protein, Homo sapiens, EMBL:AF023611; supported by full-length cDNA: Ceres: 12591.
246007_at	3367.4	P	3256.3	P	2420.3	P	3239	P	FTRA2	AT5G08410	Expressed protein ; supported by full-length cDNA: Ceres: 31366.
246008_at	256	P	311.5	P	324.3	P	274.1	P	---	AT5G08320	putative protein predicted proteins, Homo sapiens and Caenorhabditis elegans; supported by full-length cDNA: Ceres: 31390.
246009_at	274.7	P	272.4	P	281.3	P	238.9	P	ATSTE14B	AT5G08335	Expressed protein ; supported by cDNA: gi_14334709_gb_AY035028.1_
246010_at	109.9	P	139.7	P	117.9	P	153.3	P	---	AT5G08440	putative protein predicted proteins, Arabidopsis thaliana; supported by cDNA: gi_13877640_gb_AF370521.1_AF370521
246011_at	281.2	P	337.5	P	265.5	P	359.6	P	---	AT5G08330	putative protein auxin-induced basic helix-loop-helix transcription factor, Gossypium hirsutum, EMBL:AF165924; supported by cDNA: gi_15724267_gb_AF412074.1_AF412074
246012_at	206.9	P	184.2	P	143.3	P	173.2	P	---	AT5G10650	Pspzf zinc finger protein - like DNA binding zinc finger protein (Pspzf), Pisum sativum, EMBL:AB018422
246013_at	15.8	A	4.7	A	46.8	P	20.4	A	---	AT5G10660	vacuolar calcium binding protein - like vacuolar calcium binding protein, Raphanus sativus, EMBL:AB035900
246014_at	2.9	A	11.4	A	4.1	A	2	A	---	AT5G10680	putative protein
246015_at	279.4	P	289.9	P	291.7	P	234.7	P	---	AT5G10700	putative protein predicted proteins, Drosophila melanogaster and Caenorhabditis elegans
246016_at	31.1	A	7.1	A	4.8	A	6.2	A	AHK5	AT5G10720	histidine kinase - like protein sensory transduction histidine kinase slr1759, Synechocystis sp., PIR:S75142
246017_at	922.3	P	757.9	P	783.3	P	787.5	P	---	AT5G10730	putative protein predicted proteins from various species;supported by full-length cDNA: Ceres:10217.
246018_at	269.1	P	620.4	P	156.9	P	332.4	P	---	AT5G10695	Expressed protein ; supported by full-length cDNA: Ceres: 103171.
246019_at	451.1	P	751.9	P	534.9	P	717.8	P	---	AT5G10690	putative protein predicted proteins, Arabidopsis thaliana and Oryza sativa;supported by full-length cDNA: Ceres:254744.
246020_at	436.6	P	452.7	P	475.6	P	429.3	P	---	AT5G10710	putative protein ; supported by cDNA: gi_13430737_gb_AF360281.1_AF360281
246021_at	604.6	P	990.8	P	650.2	P	1030.3	P	---	AT5G21100	ascorbate oxidase-like protein ascorbate oxidase - Brassica juncea, EMBL:AF206721
246022_at	1.8	A	4.1	A	19.6	A	13	A	---	AT5G21110	putative protein predicted protein - Arabidopsis thaliana, EMBL:AL163852
246023_at	42.2	P	33.9	M	65.7	P	30.4	P	EIL2	AT5G21120	ethylene-insensitive3-like2 (EIL2)
246024_at	3.4	A	3.6	A	24.8	A	6.1	A	---	AT5G21130	putative protein predicted protein - Arabidopsis thaliana, EMBL:AC005623
246025_at	20.5	A	14.3	A	23.9	A	26.7	A	---	AT5G21150	zwille/pinhead-like protein GERp95 - Rattus norvegicus, EMBL:AF195534
246026_at	472.7	P	535.2	P	476.4	P	551.1	P	---	AT5G21070	putative protein predicted protein - Oryza sativa - TREMBL:AP001072_3;supported by full-length cDNA: Ceres:3689.
246027_at	599.9	P	504.3	P	519	P	516.8	P	---	AT5G21060	homoserine dehydrogenase-like protein thrA bifunctional enzyme - Escherichia coli, PIR:B64720;supported by full-length cDNA: Ceres:123335.
246028_at	330	P	404.9	P	368.1	P	340.3	P	---	AT5G21170	AKIN beta1 ; supported by full-length cDNA: Ceres: 41668.
246029_at	6181.7	P	6405.4	P	5811.5	P	5544.3	P	---	AT5G21090	leucine-rich repeat protein ; supported by cDNA: gi_13358181_gb_AF324989.2_AF324989
246030_at	2696.5	P	1895.7	P	2630.1	P	2071.2	P	---	AT5G21105	Expressed protein genomic sequence interrupted by a stop codon in exon 4, resequencing necessary to remove ambiguity; otherwise supported by cDNA: gi_15215753_gb_AY050406.1_
246031_at	644.1	P	599.1	P	795.4	P	633.1	P	---	AT5G21160	putative protein KIAA0731 - Homo sapiens, EMBL:AB018274; supported by cDNA: gi_15450526_gb_AY052365.1_
246032_s_at	2.7	A	4.7	A	26.9	A	2.1	A	---	---	putative protein
246033_at	4424.2	P	5027.3	P	4542	P	5250.7	P	HEMC	AT5G08280	hydroxymethylbilane synthase ;supported by full-length cDNA: Ceres:3051.
246034_at	229.4	P	185.1	P	206.8	P	163.4	P	---	AT5G08350	putative protein FH protein interacting protein FIP1, Arabidopsis thaliana, EMBL:AF174428;supported by full-length cDNA: Ceres:19508.
246035_at	3584	P	2836.4	P	3375.6	P	2930.8	P	---	AT5G08300	succinyl-CoA-ligase alpha subunit ;supported by full-length cDNA: Ceres:10292.
246036_at	713.8	P	585.9	P	813.8	P	693.9	P	AtAGAL2	AT5G08370	alpha-galactosidase - like protein alpha-galactosidase, coffee, PIR:T50781;supported by full-length cDNA: Ceres:156141.
246037_at	161.9	P	184.7	P	202.8	P	179	P	---	AT5G19420	putative protein predicted chromosome condensation regulator protein, Arabidopsis thaliana, EMBL:AB025608
246038_s_at	127	P	129.2	P	129.1	P	172.2	P	atnudt20	AT5G19460 /// AT5G19470	putative protein thiamin pyrophosphokinase, Schizosaccharomyces pombe, PIR:S52350
246039_at	535.3	P	315.3	P	354.2	P	304.6	P	---	AT5G19480	putative protein serine-arginine-rich splicing regulatory protein SRRP86, Rattus norvegicus, EMBL:AF234765
246040_at	1870.4	P	2104.5	P	2165.2	P	2169.6	P	---	AT5G19370	peptidyl-prolyl cis-trans isomerase - like protein peptidyl-prolyl cis-trans isomerase A.thaliana;supported by full-length cDNA: Ceres:25533.
246041_at	1144.9	P	1396.7	P	1136.7	P	1391	P	---	AT5G19290	phospholipase - like protein various predicted phospholipase proteins;supported by full-length cDNA: Ceres:253499.
246042_at	12451.4	P	5501.3	P	11844.4	P	6973.2	P	---	AT5G19440	cinnamyl-alcohol dehydrogenase - like protein cinnamyl-alcohol dehydrogenase, apple tree, PIR:T16995;supported by full-length cDNA: Ceres:6748.
246043_at	220	P	233	P	213.9	P	229.7	P	---	AT5G19380	putative protein predicted protein, Arabidopsis thaliana, EMBL:ATZ86095;supported by full-length cDNA: Ceres:158575.
246044_at	728.4	P	794.1	P	650.2	P	713.9	P	CDPK19	AT5G19450	calcium-dependent protein kinase ; supported by cDNA: gi_836941_gb_U20624.1_ATU20624
246045_at	340.4	P	324.7	P	321.8	P	347.9	P	---	AT5G19430	putative protein predicted proteins, Drosophila melanagoster and Homo sapiens; supported by cDNA: gi_13605552_gb_AF361602.1_AF361602
246046_at	14.7	A	28.3	A	38.4	A	35.9	A	---	AT5G28860	putative protein predicted proteins, Arabidopsis thaliana
246047_at	25.4	P	36.7	A	55	A	49.3	A	---	AT5G28870	putative protein predicted proteins, Arabidopsis thaliana
246048_at	1.3	A	13.7	A	1.9	A	0.6	A	---	AT5G28880	putative protein
246049_at	21.8	A	3.7	A	6.2	A	2.1	A	---	AT5G28890	putative protein predicted proteins, Arabidopsis thaliana
246050_s_at	1179.3	P	1254.8	P	1218.8	P	1261.3	P	---	AT5G28850 /// AT5G28900	protein phosphatase 2A regulatory subunit B-like protein protein phosphatase 2A 62 kDa B regulatory subunit, Arabidopsis thaliana, TREMBL:AF165429
246051_at	3288.2	P	4113.7	P	4516.8	P	4548.6	P	GME	AT5G28840	epimerase/dehydratase - like protein dTDP-glucose 4-6-dehydratase homolog D18, Arabidopsis thaliana, PIR:S58282; supported by cDNA: gi_16323112_gb_AY057660.1_
246052_at	99.9	P	83.6	P	119.2	P	112.2	P	---	AT5G08305	putative protein predicted proteins, Arabidopsis thaliana and others
246053_at	277	P	334.7	P	229	P	255.3	P	---	AT5G08340	putative protein farnesyl cysteine carboxyl methyltransferase, Rattus norvegicus, EMBL:AF075595
246054_at	9.5	A	17.7	A	14.9	A	24.5	A	---	AT5G08360	putative protein predicted proteins, Arabidopsis thaliana
246055_at	1160.5	P	1227.6	P	1060.2	P	1212.4	P	AtAGAL1	AT5G08380	alpha-galactosidase - like protein alpha-galactosidase, coffee, PIR:T50781
246056_at	232.4	P	320.4	P	378.4	P	324.9	P	---	AT5G08390	katanin p80 subunit - like protein katanin p80 subunit, Strongylocentrotus purpuratus, EMBL:AF052433
246057_at	802.7	P	940.5	P	791.1	P	944.9	P	---	AT5G08400	putative protein predicted proteins, Arabidopsis thaliana and Synechocystis sp.
246058_at	292.1	P	314.3	P	297	P	320.7	P	---	AT5G08430	putative protein predicted proteins, Arabidopsis thaliana
246059_at	320.8	P	386.9	P	322.2	P	256.1	P	---	AT5G08450	putative protein KED, Nicotiana tabacum, EMBL:AB009883
246060_at	734.3	P	669.8	P	747.9	P	714.8	P	---	AT5G08420	rev interacting protein mis3 - like rev interacting protein mis3, Schizosaccharomyces pombe, PIR:T39981;supported by full-length cDNA: Ceres:3036.
246061_at	331.8	P	310.4	P	372.3	P	317.5	P	RANGAP2	AT5G19320	RAN GTPase activating protein 2 ; supported by cDNA: gi_6708467_gb_AF214560.1_AF214560
246062_at	1295.2	P	1262.6	P	1260.1	P	1120.6	P	---	AT5G19330	putative protein VAC8 protein, Saccharomyces cerevisiae, PIR:S50446
246063_at	78.1	P	106.2	P	126.3	P	118.1	P	---	AT5G19340	putative protein predicted proteins, Arabidopsis thaliana
246064_at	957.8	P	806.2	P	976.5	P	806.6	P	---	AT5G19350	DNA binding protein ACBF - like DNA binding protein ACBF, Nicotiana tabacum, PIR:T03934
246065_at	8.3	A	3.6	A	25	A	9.6	A	CPK34	AT5G19360	calcium-dependent protein kinase - like calcium-dependent protein kinase Marchantia polymorpha, EMBL:AB017515
246066_at	502.6	P	519.8	P	381.9	P	447.3	P	SMG7	AT5G19400	putative protein predicted proteins, Homo sapiens
246067_at	6.1	A	8.7	A	5.2	A	16.8	A	---	AT5G19410	membrane transporter - like protein white membrane transporter, Bactrocera tryoni, EMBL:U97104
246068_at	15395.4	P	14635.4	P	13522.8	P	14622	P	---	AT5G20290	putative protein ribosomal protein S8 - Zea mays, PIR:T04088;supported by full-length cDNA: Ceres:29997.
246069_at	268	P	336.7	P	378.9	P	372.3	P	---	AT5G20220	zinc finger protein ;supported by full-length cDNA: Ceres:152664.
246070_at	3561.5	P	2651.3	P	3689.5	P	3258.5	P	---	AT5G20160	ribosomal protein L7Ae-like NHP2/RS6 FAMILY PROTEIN YEL026W HOMOLOG - Homo sapiens, EMBL:D50420;supported by full-length cDNA: Ceres:30288.
246071_at	472.1	P	531.2	P	277.3	P	420.2	P	SPX1	AT5G20150	ids4-like protein ids-4 protein - Hordeum vulgare, PIR:T05905;supported by full-length cDNA: Ceres:32843.
246072_at	42.8	M	43.1	P	67.1	P	38.8	A	PI	AT5G20240	PISTILLATA ; supported by full-length cDNA: Ceres: 1480.
246073_at	1712.7	P	1784.9	P	1634.1	P	1575.9	P	---	AT5G20180	ribosomal protein L36-like ribosomal protein L36 - Synechocystis sp., PIR:S77481;supported by full-length cDNA: Ceres:28109.
246074_at	582.4	P	627.5	P	733.2	P	607.4	P	---	AT5G20130	hypothetical protein ; supported by full-length cDNA: Ceres: 38847.
246075_at	88.4	P	136.5	P	92.4	P	125.9	P	MGD2	AT5G20410	monogalactosyldiacylglycerol synthase ; supported by cDNA: gi_13937144_gb_AF372926.1_AF372926
246076_at	2586.2	P	3023.9	P	3040.5	P	3110.2	P	ATSPS1F	AT5G20280	sucrose-phosphate synthase-like protein sucrose-phosphate synthase (EC 2.4.1.14) isoform 1 - Citrus unshiu, EMBL:AB005023; supported by cDNA: gi_14532573_gb_AY039911.1_
246077_at	13	A	5.4	A	24.1	A	20.4	A	CHR42	AT5G20420	putative protein XNP-1, Caenorhabditis elegans, EMBL:AF134186
246078_s_at	21.1	M	33.5	P	70.6	A	28.6	A	---	AT5G20430 /// AT5G20440	putative protein probable mitosis and maintenance of ploidy protein, Schizosaccharomyces pombe, PIR:T40465
246079_at	123.3	A	130.2	P	105.8	A	117.1	P	---	AT5G20450	putative protein unconventional myosin heavy chain, Zea mays, PIR:A59310
246080_at	32.3	P	9.5	A	29.9	A	5.5	A	---	AT5G20460	putative protein
246081_s_at	536.9	P	543.1	P	321.2	P	463.2	P	---	AT5G20470 /// AT5G20490	myosin-like protein unconventional myosin heavy chain, Zea mays, PIR:A59310
246082_at	236.8	P	180.4	P	230.3	P	156.6	P	EFR	AT5G20480	receptor protein kinase - like protein kinase Xa21, Oryza sativa, PIR:A57676
246083_at	81.4	P	119.6	P	135.8	P	106.5	P	AL5	---	zinc finger protein - like probable zinc finger protein, alfalfa, PIR:T09646
246084_at	79.5	P	82.8	P	104.1	P	82.1	P	ATBRXL4	---	putative protein predicted proteins, Arabidopsis thaliana
246085_at	109.5	P	113.4	P	138.2	P	109.4	P	ATBRXL4	AT5G20540	putative protein predicted proteins, Arabidopsis thaliana
246086_at	21.2	A	9.3	A	60.5	A	48.5	A	---	AT5G20560	beta-1,3-glucanase - like protein beta-1,3-glucanase bg4 and bg5, A.thaliana, EMBL:ATCBG45
246087_at	180.9	P	195.4	P	225.6	P	231.1	P	---	AT5G20580	putative protein predicted protein, Arabidopsis thaliana
246088_at	536.1	P	400.6	P	506.7	P	439.4	P	---	AT5G20600	putative protein
246089_at	2103.5	P	1859.4	P	1958.2	P	2060.3	P	RBX1	AT5G20570	ring-box protein - like ring-box protein-like, Homo sapiens, PIR:T51146;supported by full-length cDNA: Ceres:29408.
246090_at	1159.7	P	1075	P	1086.4	P	1097.8	P	WAV2	AT5G20520	putative protein BEM46 bem1/bud5 suppressor, Schizosaccharomyces pombe, bem1/bud5 suppressor, EMBL:SP29892;supported by full-length cDNA: Ceres:36716.
246091_at	424.8	P	412	P	517.4	P	479.7	P	---	AT5G20590	putative protein various predicted proteins, Arabidopsis thaliana;supported by full-length cDNA: Ceres:22963.
246092_at	3710.5	P	3832.5	P	3302.7	P	4044.5	P	---	AT5G20500	glutaredoxin ;supported by full-length cDNA: Ceres:115597.
246093_at	6.6	A	27.9	A	27.2	A	4.9	A	---	AT5G20550	ethylene-forming-enzyme-like dioxygenase - like ethylene-forming-enzyme-like dioxygenase, Prunus armeniaca, EMBL:U97530;supported by full-length cDNA: Ceres:12971.
246094_at	295.1	P	184.5	P	300.8	P	242.3	P	---	AT5G19300	putative protein predicted proteins, H. sapiens, D. melanogaster and others
246095_at	171.3	P	180.1	P	126.9	P	162.9	P	---	AT5G19310	homeotic gene regulator - like protein homeotic gene regulator, mouse, PIR:I53078
246096_at	11.8	A	4	A	5	A	2.3	A	BETAG4	AT5G20330	beta-1,3-glucanase bg4 ;supported by full-length cDNA: Ceres:14120.
246097_at	417.2	P	507.6	P	494.5	P	565.1	P	HHP1	AT5G20270	putative protein CGI-45 protein - Homo sapiens, EMBL:AF151803;supported by full-length cDNA: Ceres:24749.
246098_at	596.3	P	487.7	P	470.9	P	511.8	P	---	AT5G20400	ethylene-forming-enzyme-like dioxygenase-like protein ethylene-forming-enzyme-like dioxygenase - Prunus armeniaca, EMBL:U97530;supported by full-length cDNA: Ceres:38372.
246099_at	6393.6	P	3612.6	P	3488	P	2352.1	P	ATBCB	AT5G20230	blue copper binding protein ;supported by full-length cDNA: Ceres:7767.
246100_at	15.8	A	2.2	A	35.7	A	14.3	A	---	---	putative protein predicted protein, Arabidopsis thaliana
246101_at	2.6	A	50.3	A	6.1	A	17.2	A	---	---	putative protein
246102_at	15.1	A	1.3	A	2.8	A	17.1	P	---	AT5G32590	putative protein various predicted proteins, Arabidopsis thaliana
246103_at	55.4	P	110.1	P	88.5	P	113.6	P	AN3	AT5G28640	putative protein
246104_at	24.2	A	58.8	A	11	A	32.7	A	WRKY74	AT5G28650	DNA-binding protein - like DNA-binding protein WRKY3, parsley, PIR:S72445
246105_at	19.3	A	1.2	A	1.9	A	7	A	---	AT5G28670	putative protein predicted helicase proteins, Arabidopsis thaliana
246106_at	0.9	A	1.4	A	2.2	A	2.5	A	---	AT5G28680	receptor-like protein kinase precursor - like receptor-like protein kinase, Madagascar periwinkle, PIR:T10060
246107_at	31.4	M	23.6	A	30.5	A	31.8	A	---	AT5G28700	putative protein various predicted proteins, Arabidopsis thaliana and others
246108_at	181.3	P	154	P	111.5	P	143.2	P	---	AT5G28630	putative protein retinal glutamic acid-rich protein, bovine, PIR:A40437;supported by full-length cDNA: Ceres:24151.
246109_at	271.5	P	324.8	P	295.5	P	313.4	P	---	AT5G20120	hypothetical protein (fragment?)
246110_at	931.5	P	910.9	P	944.4	P	822.3	P	---	AT5G20140	putative protein predicted proteins - Arabidopsis thaliana
246111_at	235	P	310	P	256.2	P	285.9	P	---	AT5G20170	putative protein
246112_at	258.9	P	340.9	P	381.6	P	304.7	P	---	AT5G20200	putative protein predicted proteins - Arabidopsis thaliana
246113_at	33.9	P	24.1	A	47.2	A	31.3	P	---	---	putative protein predicted proteins - Arabidopsis thaliana
246114_at	2489.2	P	901.4	P	2266.5	P	830.3	P	DIN10	AT5G20250	seed imbitition protein-like seed imbitition protein Sip1 - Hordeum vulgare, EMBL:M77475
246115_at	371.4	P	413.9	P	324.3	P	376.1	P	---	AT5G20300	putative protein chloroplast outer envelope protein OEP86 precursor -Pisum sativum, PIR:S49910
246116_at	23.8	A	22.3	P	33.3	P	26.1	P	---	AT5G20310	putative protein predicted proteins - Arabidopsis thaliana
246117_at	135.8	P	224.1	P	251.3	P	228	P	DCL4	AT5G20320	CAF-like protein CAF protein - Arabidopsis thaliana, EMBL:AF187317
246118_at	19.5	A	8.5	A	20.2	A	22	A	BG5	AT5G20340	beta-1,3-glucanase bg5
246119_at	1104.2	P	1187.5	P	980.5	P	1143.8	P	TIP1	AT5G20350	ankyrin-repeat protein patsas protein - Drosophila melanogaster, EMBL:AF163011
246120_at	364	P	368.3	P	389.1	P	418.5	P	---	AT5G20360	tetratricopeptide repeat protein tetratricopeptide repeat protein - Homo sapiens, EMBL:U46570
246121_at	16.1	A	13.6	A	23.8	A	20.2	A	---	AT5G20370	putative protein motif in PGPS/D10 - Petunia x hybrida, EMBL:AF049926
246122_at	824.1	P	789.7	P	820.7	P	835.7	P	PHT4;5	AT5G20380	putative protein brain specific Na+-dependent inorganic phosphate cotransporter - Rattus norvegicus, EMBL:U07609
246123_at	3.2	A	7.9	A	40.5	A	0.9	A	---	AT5G20390	beta-1,3-glucanase-like protein beta-1,3-glucanase bg4 - A.thaliana, EMBL:X79694
246124_at	1524.1	P	1694.7	P	1864	P	1832.8	P	---	AT5G20060	putative protein acyl-protein thioesterase, Homo sapiens, EMBL:AF098668;supported by full-length cDNA: Ceres:42475.
246125_at	282.5	P	371.9	P	312.7	P	344.1	P	---	AT5G19875	Expressed protein ; supported by full-length cDNA: Ceres: 59.
246126_at	853.8	P	1162.9	P	964.3	P	1100.8	P	ATNUDX19	AT5G20070	putative protein predicted protein, Oryza sativa; supported by cDNA: gi_15146277_gb_AY049280.1_
246127_s_at	26	A	15.1	A	40.3	A	26.5	A	---	---	putative protein
246128_at	3.9	A	24.9	A	34	A	8.7	A	---	AT5G32540	putative protein predicted proteins, Arabidopsis thaliana
246129_at	10.9	A	9.9	A	8.8	A	1.5	A	---	---	putative protein predicted protein, Arabidopsis thaliana
246130_at	24.7	A	22.9	A	29.6	A	17.8	A	---	AT5G32540	putative protein various predicted proteins, Arabidopsis thaliana
246131_at	809	P	1019.4	P	908.6	P	912.2	P	B73	AT5G20990	MOLYBDOPTERIN BIOSYNTHESIS CNX1 PROTEIN ; supported by cDNA: gi_1263313_gb_L47323.1_ATHCNX1R
246132_at	52	A	121.4	P	42	A	107.8	P	ATRAD51	AT5G20850	Rad51-like protein ; supported by cDNA: gi_1706946_gb_U43528.1_ATU43528
246133_at	483.6	P	429.6	P	489.4	P	311	P	AAO1	AT5G20960	aldehyde oxidase AAO1 ; supported by cDNA: gi_2792301_gb_AF039895.1_AF039895
246134_at	217.9	P	236.2	P	238.2	P	269.6	P	TSL	AT5G20930	protein kinase tousled ; supported by cDNA: gi_433051_gb_L23985.1_ATHTGPA
246135_at	352.4	P	416.3	P	395	P	445.3	P	---	AT5G20885	putative protein non-consensus donor splice site GA at exon 1; predicted proteins, Arabidopsis thaliana; supported by cDNA: gi_16209695_gb_AY057610.1_
246136_at	51.3	A	28.3	A	44.1	A	35.7	A	---	AT5G28470	peptide transporter - like protein peptide transport protein, Hordeum vulgare, EMBL:AF023472
246137_at	76.5	P	139.5	P	112.3	P	148	P	LSH1	AT5G28490	putative protein predicted proteins, Arabidopsis thaliana
246138_at	28.9	P	37.5	P	71.8	P	30.7	P	---	AT5G19870	putative protein predicted proteins from various organisms
246139_at	434.3	P	420.5	P	500.2	P	409.9	P	---	AT5G19900	putative protein predicted protein, Drosophila melanogaster
246140_at	251.4	P	255.4	P	286.8	P	263.1	P	---	AT5G19910	SOH1 - like protein SOH1, Saccharomyces cerevisiae, PIR:S47895
246141_at	98.7	P	164	P	128.9	P	127.5	P	---	AT5G19920	TipD - like WD repeat protein TipD, Dictyostelium discoideum, PIR:T08602
246142_at	11	A	24.5	M	20.9	A	7.5	A	---	AT5G19970	putative protein
246143_at	575.2	P	583.5	P	570.4	P	638.4	P	---	AT5G19980	lipophosphoglycan biosynthetic protein - like lipophosphoglycan biosynthetic protein (LPG2), Leishmania donovani, TREMBL:LD26175
246144_at	161.8	P	84.1	P	112.4	P	90.3	P	---	AT5G20110	dynein light chain - like protein dynein light chain LC6, Anthocidaris crassispina, EMBL:AB004830
246145_at	2	A	14.6	A	4.2	A	1.6	A	---	AT5G19880	peroxidase peroxidase, Lycopersicon esculentum, PIR:S32768;supported by full-length cDNA: Ceres:100990.
246146_at	457.6	P	655.6	P	457.8	P	461.2	P	---	AT5G20050	receptor-like protein kinase - like protein receptor-like protein kinase, Arabidopsis thaliana, EMBL:M84659;supported by full-length cDNA: Ceres:206658.
246147_s_at	1619.6	P	1648.5	P	1615.7	P	1593.4	P	RPT6A	AT5G19990 /// AT5G20000	26S proteasome AAA-ATPase subunit RPT6a - like protein 26S proteasome AAA-ATPase subunit RPT6a, Arabidopsis thaliana, EMBL:AF123395;supported by full-length cDNA: Ceres:36085.
246148_at	246.2	P	262.2	P	228.5	P	260.4	P	---	AT5G19960	glycine-rich RNA-binding protein - like glycine-rich RNA-binding protein (GRRBP2), Euphorbia esula, TREMBL:AF031933;supported by full-length cDNA: Ceres:152904.
246149_at	22.9	A	10.2	A	37.1	A	20.9	A	---	AT5G19890	peroxidase ATP N ;supported by full-length cDNA: Ceres:40493.
246150_at	175.1	P	316	P	192.3	P	258.8	P	---	AT5G19930	putative protein predicted proteins from various organisms;supported by full-length cDNA: Ceres:12566.
246151_at	92.2	P	72.5	P	48.6	P	81.5	P	---	AT5G19950	putative protein predicted proteins from various organisms;supported by full-length cDNA: Ceres:950.
246152_at	484.3	P	359.3	P	594.6	P	404.7	P	IPT9	AT5G20040	IPP transferase - like protein tRNA delta(2)-isopentenylpyrophosphate transferase (IPP transferase), Pseudomonas putida, EMBL:AF016312;supported by full-length cDNA: Ceres:19250.
246153_s_at	4676.2	P	5272.9	P	4268.8	P	4474.5	P	RAN-1	AT5G20010 /// AT5G20020	RAN1 small Ras-like GTP-binding nuclear protein (Ran-1) ;supported by full-length cDNA: Ceres:9480.
246154_at	3595.7	P	4663.6	P	4576.6	P	4075.5	P	---	AT5G19940	putative protein predicted protein, Arabidopsis thaliana;supported by full-length cDNA: Ceres:32193.
246155_at	98.6	P	82.5	P	131	P	92.9	P	---	AT5G20030	putative protein predicted proteins, Arabidopsis thaliana;supported by full-length cDNA: Ceres:142064.
246156_at	2402.8	P	2628.2	P	2515.2	P	2680	P	---	AT5G20090	putative protein predicted proteins from various species; supported by full-length cDNA: Ceres: 17786.
246157_at	3181.5	P	2776.3	P	3260	P	3032.5	P	---	AT5G20080	cytochrome-b5 reductase - like protein cytochrome-b5 reductase, Saccharomyces cerevisiae, PIR:S37800;supported by full-length cDNA: Ceres:33544.
246158_at	1737.5	P	1428.8	P	1576.9	P	1485.3	P	---	AT5G19855	Expressed protein ; supported by full-length cDNA: Ceres: 42402.
246159_at	506.5	P	599.8	P	611.8	P	641.6	P	---	AT5G20935	Expressed protein ; supported by full-length cDNA: Ceres: 99394.
246160_at	365.2	P	491.3	P	419.2	P	476.2	P	FBX2	AT5G21040	putative protein predicted protein, Oryza sativa; supported by cDNA: gi_15081722_gb_AY048254.1_
246161_at	1858.9	P	1869	P	2432	P	1862.5	P	JAZ12	AT5G20900	putative protein predicted proteins, Arabidopsis thaliana; supported by cDNA: gi_15293158_gb_AY051013.1_
246162_at	460	P	589.2	P	575.7	P	481.7	P	---	AT4G36400	actin interacting protein ; supported by cDNA: gi_16604325_gb_AY058061.1_
246163_at	13	A	4.9	A	5.1	A	22.3	A	---	AT5G32600	putative protein predicted proteins, Arabidopsis thaliana
246164_at	20	A	14.4	A	0.8	A	1.3	A	---	AT5G32610	putative protein predicted proteins, Arabidopsis thaliana and Borrelia burgdorferi
246165_at	39.1	A	2.7	A	18.5	A	15.6	A	---	---	putative protein
246166_at	19.8	A	4.6	A	18.4	A	4.2	A	---	---	putative protein
246167_at	5.3	A	36.8	A	79	A	21.1	A	---	---	putative protein
246168_at	1.2	A	1	A	4.5	A	0.9	A	---	AT5G32460	meristem protein - like reproductive meristem protein 1, broccoli, PIR:T14433
246169_at	383.1	P	404.7	P	393.6	P	359.5	P	---	AT5G32470	putative protein predicted protein, Haemophilus influenzae
246170_at	1508.3	P	1787	P	1683.2	P	1758.5	P	---	AT5G32450	putative protein various predicted proteins, Arabidopsis thaliana and others;supported by full-length cDNA: Ceres:5850.
246171_at	1144.7	P	1123.1	P	964.8	P	918.7	P	---	AT5G32440	putative protein centrosomal Nek2-associated protein 1, Homo sapiens, EMBL:AF049105; supported by cDNA: gi_13877754_gb_AF370140.1_AF370140
246172_s_at	5.4	A	3.4	A	26	A	27.1	A	ACS1	AT3G61510 /// AT5G28360	fragment of 1-aminocyclopropane-1-carboxylate synthase 1-aminocyclopropane-1-carboxylate synthase - Arabidopsis thaliana, EMBL:U26542
246173_s_at	738.5	P	755.3	P	826.2	P	847.1	P	---	AT3G61520 /// AT5G28370 /// AT5G28460	putative protein hypothetical protein F2A19.120 - Arabidopsis thaliana, PIR:T47944
246174_s_at	12.3	A	3.5	A	3.8	A	9.2	A	---	AT5G28340 /// AT5G28380	putative protein hypothetical protein T27I15_50 - Arabidopsis thaliana, PIR:T50517
246175_s_at	79.8	P	79.7	P	63.6	P	55.9	A	---	AT5G28320 /// AT5G28400	putative protein hypothetical protein F15G16.170 - Arabidopsis thaliana, PIR:T47970
246176_at	5.8	A	3.2	A	1.8	A	1.9	A	---	AT5G28410	putative protein DYNAMIN-LIKE PROTEIN- Arabidopsis thaliana, EMBL:L36939
246177_at	5.2	A	16.5	A	1.9	A	6.7	A	---	AT5G28420	putative protein predicted proteins - Arabidopsis thaliana
246178_s_at	31.5	P	33.9	P	10.2	A	22	P	---	AT3G60930 /// AT5G28430	putative protein predicted proteins - Arabidopsis thaliana
246179_at	1.6	A	21.3	A	31	A	25.8	A	---	AT5G28440	putative protein hypothetical protein F2A19.80 - Arabidopsis thaliana, PIR:T47940
246180_at	394.9	P	416.2	P	426.1	P	404.9	P	---	AT5G20840	putative protein predicted proteins, Arabidopsis thaliana and others
246181_at	2.8	A	3.1	A	31.3	A	6.2	A	---	AT5G20860	pectinesterase - like protein probable pectinesterase precursor, garden pea, PIR:T06374
246182_at	25.6	A	31.8	P	68	P	42.2	P	---	AT5G20870	beta-1,3-glucanase - like protein probable beta-1,3-glucanase, wheat, PIR:T06268
246183_at	96.5	A	76.5	A	45.4	A	44.9	A	---	AT5G20940	beta-glucosidase - like protein beta-glucosidase, common nasturtium, PIR:T10521
246184_at	2000.8	P	2161.1	P	1691.3	P	2030.2	P	---	AT5G20950	beta-D-glucan exohydrolase - like protein beta-D-glucan exohydrolase, Nicotiana tabacum, EMBL:AB017502
246185_at	340	P	441.5	P	441.6	P	501.2	P	ATMS3	AT5G20980	5-methyltetrahydropteroyltriglutamate-homocysteine S-methyltransferase - like protein 5-methyltetrahydropteroyltriglutamate-homocysteine S-methyltransferase, Arabidopsis thaliana, EMBL:U97200
246186_at	27.4	A	12.4	A	29.1	A	1.4	A	---	---	PINHEAD - like protein PINHEAD, Arabidopsis thaliana, EMBL:AF154272
246187_at	76.7	P	59.9	P	88.3	P	53.8	A	AT5G21020	---	putative protein
246188_at	53.1	P	58.3	P	29.4	A	55.9	M	---	AT5G21050	putative protein
246189_at	386.1	P	414.5	P	335.1	P	384	P	---	AT5G20910	ABI3-interacting protein 2 ;supported by full-length cDNA: Ceres:30983.
246190_at	171.1	P	219.1	P	239.9	P	173.7	P	ATBPM5	AT5G21010	hypothetical protein (fragment) ;supported by full-length cDNA: Ceres:113260.
246191_at	3528.8	P	3042.7	P	3671.8	P	3516	P	---	AT5G20890	T-complex protein 1, beta subunit T-COMPLEX PROTEIN 1, BETA SUBUNIT, Homo sapiens, EMBL:AF026293;supported by full-length cDNA: Ceres:12972.
246192_at	3193.6	P	2949.7	P	2750	P	2685	P	EIF2 BETA	AT5G20920	translation initiation factor eIF-2 beta chain - like protein translation initiation factor eIF-2 beta chain, apple tree, PIR:T17104;supported by full-length cDNA: Ceres:3855.
246193_at	105.4	P	108.6	P	146.2	P	116.1	P	---	AT5G20880	Expressed protein ; supported by full-length cDNA: Ceres: 37542.
246194_at	2117	P	1883.1	P	1958.1	P	2274.5	P	ACD2	AT4G37000	putative protein ;supported by full-length cDNA: Ceres:18266.
246195_at	290.2	P	286.3	P	356.1	P	283.6	P	UBC17	AT4G36410	E2, ubiquitin-conjugating enzyme 17 (UBC17) identical to gi:2801446; supported by full-length cDNA: Ceres:40968.
246196_at	346.9	P	244.7	P	309.8	P	256.2	P	---	AT4G37090	hypothetical protein ;supported by full-length cDNA: Ceres:108940.
246197_at	12.9	A	11.5	P	16.6	A	16.9	A	CEN2	AT4G37010	caltractin-like protein ;supported by full-length cDNA: Ceres:26540.
246198_at	1009.2	P	1590.3	P	1092.3	P	1473.8	P	GGPS1	AT4G36810	geranylgeranyl pyrophosphate synthase ;supported by full-length cDNA: Ceres:36701.
246199_at	1404.1	P	1504.9	P	1573.3	P	1510.7	P	---	AT4G36530	putative protein ;supported by full-length cDNA: Ceres:36845.
246200_at	179.9	P	197.4	P	205	P	191.6	P	---	AT4G37240	putative protein ;supported by full-length cDNA: Ceres:16131.
246201_at	729.5	P	784.2	P	588.2	P	765.4	P	---	AT4G36750	minor allergen ;supported by full-length cDNA: Ceres:35084.
246202_at	1095.2	P	1206	P	1374.4	P	1222.7	P	MAP1D	AT4G37040	methionyl aminopeptidase-like protein ;supported by full-length cDNA: Ceres:18909.
246203_at	53.7	A	101.4	P	68.9	M	100.7	P	---	AT4G36610	putative protein ; supported by full-length cDNA: Ceres: 38141.
246204_at	331.3	P	352.8	P	476.8	P	400	P	---	AT4G37020	putative protein ; supported by cDNA: gi_13358194_gb_AF325002.2_AF325002
246205_at	608.5	P	542.6	P	733.7	P	519.2	P	---	AT4G36970	hypothetical protein ; supported by cDNA: gi_15028060_gb_AY045887.1_
246206_at	32	A	29.7	A	32.8	A	26.1	A	PBRP	---	Expressed protein ; supported by cDNA: gi_15028196_gb_AY045921.1_
246207_at	380	P	387.1	P	446.4	P	444	P	---	AT4G36960	RNA-binding like protein non-consensus TA donor splice site at exon 6; supported by cDNA: gi_15081786_gb_AY048286.1_
246208_at	11.9	A	30.1	A	8.8	A	9.1	A	SFH12	AT4G36490	hypothetical protein ; supported by cDNA: gi_15215779_gb_AY050419.1_
246209_at	188.9	P	199.1	P	196.2	P	153	P	BLH2	AT4G36870	BEL1-like homeobox 2 protein (BLH2) ; supported by cDNA: gi_15215856_gb_AY050459.1_
246210_at	409.7	P	432.5	P	468	P	534.9	P	---	AT4G36420	ribosomal protein ; supported by cDNA: gi_15450414_gb_AY052308.1_
246211_at	895	P	764.6	P	616.3	P	686.6	P	GBF1	AT4G36730	G-box-binding factor 1 ; supported by cDNA: gi_15450987_gb_AY054574.1_
246212_at	151.3	P	173.9	P	170.9	P	123.2	P	SPT	AT4G36930	putative protein ; supported by cDNA: gi_11245493_gb_AF319540.1_AF319540
246213_at	328.2	P	339.9	P	417.9	P	338.7	P	ATLCB1	AT4G36480	serine C-palmitoyltransferase like protein ; supported by cDNA: gi_14488274_dbj_AB063254.1_AB063254
246214_at	985	P	568.8	P	534.3	P	502.9	P	HSF4	AT4G36988 /// AT4G36990	heat shock transcription factor HSF4 ; supported by cDNA: gi_1619920_gb_U68017.1_ATU68017
246215_at	598.4	P	408.4	P	476.1	P	394.1	P	---	AT4G37180	putative cytoskeletal protein ; supported by cDNA: gi_1732508_gb_U62741.1_ATU62741
246216_at	124.7	P	206.6	P	129.2	P	130	P	ROT3	AT4G36380	cytochrome P450 like protein ; supported by cDNA: gi_4176419_dbj_AB008097.1_AB008097
246217_at	266.2	P	268.2	P	222.8	P	271.2	P	AP2	AT4G36920	APETALA2 protein ; supported by cDNA: gi_533708_gb_U12546.1_ATU12546
246218_at	811	P	857.9	P	704.3	P	762.1	P	RCE1	AT4G36800	RUB1-conjugating enzyme RCE1, putative similar to gi:6635457; supported by cDNA: gi_6635456_gb_AF202771.1_AF202771
246219_at	2480.2	P	2143.4	P	2226.9	P	2068.8	P	APP1	AT4G36760	aminopeptidase-like protein ; supported by cDNA: gi_13430673_gb_AF360249.1_AF360249
246220_at	425.2	P	480.8	P	386.6	P	467	P	---	AT4G37210	putative protein ; supported by cDNA: gi_13877852_gb_AF370189.1_AF370189
246221_at	1130.3	P	768.9	P	829.5	P	816	P	SMP2	AT4G37120	step II splicing factor - like protein ; supported by cDNA: gi_15912280_gb_AY056418.1_
246222_at	146.5	P	119.4	P	122.3	P	132	P	RAP2.10	AT4G36900	TINY-like protein ; supported by cDNA: gi_16323158_gb_AY057683.1_
246223_at	294.7	P	317.2	P	310.9	P	314.5	P	IRX14	AT4G36890	UDP-glucuronyltransferase-like protein
246224_at	31	A	30	A	59.4	M	32.4	A	---	AT4G36590	putative MADS-box protein ;supported by full-length cDNA: Ceres:21999.
246225_at	734.1	P	643.5	P	777	P	697.8	P	LEJ2	AT4G36910	putative protein ;supported by full-length cDNA: Ceres:13475.
246226_at	1360.3	P	1656.4	P	1149.9	P	1712.9	P	HCF164	AT4G37200	thiol-disulfide interchange like protein
246227_at	11.9	A	5.2	A	25.5	A	4	A	---	AT4G36510	hypothetical protein
246228_at	62.9	M	169.5	P	139.5	P	189.2	P	---	AT4G36430	peroxidase like protein
246229_at	3.9	A	28.6	A	8.1	A	19.1	A	sks15	AT4G37160	pectinesterase like protein
246230_at	142.5	P	289.4	P	195.7	P	224.6	P	---	AT4G36710	SCARECROW-like protein
246231_at	388.7	P	375.9	P	446.6	P	445	P	---	AT4G37080	putative protein
246232_at	638.9	P	507	P	525.9	P	495	P	EMB2754	AT4G36630	hypothetical protein
246233_at	263	P	309.7	P	240.3	P	226	P	---	AT4G36550	putative protein
246234_at	301.2	P	413.5	P	440.6	P	442.2	P	---	AT4G37280	putative protein
246235_at	194.6	P	184.6	P	125.7	P	177.4	P	---	AT4G36830	putative protein
246236_at	92	A	101.5	A	125.1	A	106.9	P	---	AT4G36470	hypothetical protein
246237_at	1345.1	P	1435.8	P	1531.2	P	1356.3	P	---	AT4G36390	putative protein
246238_at	207.5	P	232.4	P	103.4	P	151.7	P	---	AT4G36670	sugar transporter like protein
246239_at	271.4	P	209.2	P	191.9	P	214	P	---	AT4G36790	putative protein
246240_at	302.5	P	287.4	P	353.5	P	304.4	P	---	AT4G37130	nucleoporin-like protein
246241_at	4.8	A	20.7	A	31.2	A	5.3	A	PLP4	AT4G37050	patatin-like protein
246242_at	23.9	A	17	A	29.4	A	25.6	A	---	AT4G36600	putative protein
246243_at	186.8	P	174	P	212.3	P	149.9	P	---	AT4G36520	trichohyalin like protein
246244_at	242.8	P	178.3	P	242.9	P	199.9	P	---	AT4G37250	receptor kinase-like protein
246245_at	715.1	P	712	P	692.4	P	689.3	P	---	AT4G36440	putative protein
246246_at	120.9	P	54	P	110.9	P	71.9	P	---	AT4G37170	putative protein
246247_at	1061	P	661.4	P	1037.8	P	768.9	P	---	AT4G36640	putative protein
246248_at	1.4	A	11.6	A	1.7	A	1	A	---	AT4G36560	hypothetical protein
246249_at	626.6	P	431.8	P	686.9	P	436.8	P	---	AT4G36680	salt-inducible like protein
246250_at	42.1	P	29	P	48.2	P	42	P	CP1	AT4G36880	cysteine proteinase similar to cysteine proteinase COT44 precursor SP:P25251 from [Brassica napus] (Rape)
246251_at	33.4	A	15.5	A	47.4	A	12.1	A	---	AT4G37220	cold acclimation protein homolog
246252_s_at	0.5	A	4.5	A	5.8	A	3.2	A	PLP1	AT4G37060 /// AT4G37070	patatin-like protein ;supported by full-length cDNA: Ceres:30438.
246253_at	504.1	P	377.6	P	536.3	P	379	P	MYB73	AT4G37260	myb-related protein
246254_at	3.9	A	14	A	2.3	A	25.9	A	ATMPK14	AT4G36450	MAP kinase like protein
246255_at	192.1	P	182.7	P	164.6	P	174.9	P	ATPBRP	AT4G36650	transcription initiation factor like protein
246256_at	22.1	A	6.2	A	2	A	11.4	A	---	AT4G36770	glucosyltransferase-like protein
246257_at	1333	P	1445.3	P	1367.7	P	1254.4	P	ATU2AF65A	AT4G36690	splicing factor-like protein
246258_at	60	P	49.4	P	54.5	P	57.2	P	---	AT1G31840	PPR-repeat protein, putative contains multiple PPR domains: Pfam profile: PF01535: PPR repeat
246259_at	469.7	P	340.4	P	469.9	P	365.2	P	---	AT1G31830	amino acid permease, putative contains Pfam profile: PF00324: Amino acid permease
246260_at	701.9	P	414	P	535.5	P	392.8	P	---	AT1G31820	amino acid permease, putative contains Pfam profile: PF00324: Amino acid permease
246261_at	161.5	P	131	P	136.7	P	119.3	P	---	AT1G31810	unknown protein
246262_at	198.7	P	211.2	P	174.9	P	203.6	P	---	AT1G31790	hypothetical protein
246263_at	716.5	P	837.2	P	659.9	P	756.2	P	---	AT1G31780	unknown protein
246264_at	118.6	P	141.7	P	144.5	P	85.6	P	FRL2	AT1G31814	hypothetical protein
246265_at	657.1	P	621.2	P	852.1	P	658.2	P	AT-IE	AT1G31860	phosphoribosyl-ATP pyrophosphohydrolase (At-IE) identical to phosphoribosyl-ATP pyrophosphohydrolase (At-IE) [Arabidopsis thaliana] GI:3461884 (Plant Physiol. 118 (1), 275-283 (1998)); supported by full-length cDNA: Ceres: 25538.
246266_at	377	P	487	P	350.1	P	510.2	P	NFD3	AT1G31817	30S ribosomal protein S11, putative contains Pfam profile: PF00411: Ribosomal protein S11; supported by full-length cDNA: Ceres: 36981.
246267_at	10497.8	P	10732.3	P	10838.5	P	10956.9	P	ACBP6	AT1G31812	Acyl CoA binding protein, putative contains Pfam profile: PF00887: Acyl CoA binding protein;supported by full-length cDNA: Ceres:5663.
246268_at	1813.8	P	1948.2	P	1453.3	P	1894.8	P	CYP97A3	AT1G31800	cytochrome P450, putative contains Pfam profile: PF00067: Cytochrome P450; supported by cDNA: gi_15912336_gb_AY056446.1_
246269_at	90.8	P	192.1	P	114	P	204.1	P	---	AT4G37110	putative protein
246270_at	1424.4	P	1151.4	P	1092.2	P	1040.8	P	---	AT4G36500	putative protein
246271_at	23.9	A	36.1	A	50.1	A	33.8	A	---	AT4G37230	photosystem II oxygen-evolving complex like protein
246272_at	317.9	P	179.9	P	260.3	P	166.2	P	MES9	AT4G37150	hydroxynitrile lyase like protein
246273_at	2.6	A	164.9	P	296.4	P	271.7	P	---	AT4G36700	globulin-like protein
246274_at	23	A	25.1	A	45.3	A	50.1	A	---	AT4G36620	transcription factor like protein
246275_at	223.6	P	488.6	P	371.6	P	386.9	P	BEE2	AT4G36540	putative protein ; supported by full-length cDNA: Ceres: 123997.
246276_at	943.3	P	901.3	P	1181.9	P	837	P	HMA1	AT4G37270	Cu2+-transporting ATPase-like protein
246277_at	15.1	A	3.2	A	17.2	A	4.5	A	---	AT4G36460	hypothetical protein
246278_at	306.5	P	283.2	P	266.7	P	248.9	P	---	AT4G37190	tubulin-like protein
246279_at	4.1	A	3.5	A	1.8	A	1.6	A	ATHB40	AT4G36740	homeodomain protein
246280_at	595.9	P	848.6	P	611.6	P	793.7	P	---	AT4G36660	hypothetical protein
246281_at	407.3	P	481.1	P	344.4	P	595.8	P	NAPRT1	AT4G36940	hypothetical protein
246282_at	180.9	P	122.9	P	181.8	P	122.3	P	---	AT4G36580	ATPase-like protein
246283_at	809.2	P	604.2	P	591.7	P	455.4	P	---	AT4G36860	putative protein
246284_at	329.4	P	508.4	P	395	P	409.8	P	---	AT4G36780	putative protein
246285_at	353.1	P	338.9	P	345	P	332.8	P	---	AT4G36980	putative protein
246286_at	4410.7	P	3538.4	P	3553.6	P	3249.8	P	---	AT1G31910	unknown protein
246287_at	296.7	P	289.3	P	243.1	P	265.5	P	---	AT1G31870	unknown protein
246288_at	805.4	P	1261.6	P	745.2	P	1117	P	---	AT1G31850	unknown protein
246289_at	2236.1	P	2117.1	P	2011.3	P	1783.1	P	---	AT3G56880	putative protein predicted protein At2g41010 - Arabidopsis thaliana, EMBL:AC004261;supported by full-length cDNA: Ceres:39584.
246290_at	2255.8	P	3458.8	P	2191.9	P	3215.8	P	CAM3	AT3G56800	calmodulin-3 ;supported by full-length cDNA: Ceres:16715.
246291_at	201.8	P	196.7	P	302.4	P	209.2	P	---	AT3G56820	hypothetical protein ; supported by full-length cDNA: Ceres: 8960.
246292_at	1257.4	P	1348.4	P	1213.4	P	1284.9	P	UBA2A	AT3G56860	putative protein hnRNP A/B related protein - Felis catus, EMBL:AF153444; supported by cDNA: gi_14194148_gb_AF367280.1_AF367280
246293_at	241.6	P	535.8	P	259.6	P	367.6	P	SIB1	AT3G56710	SigA binding protein ; supported by cDNA: gi_14596086_gb_AY042831.1_
246294_at	9000.5	P	8932.2	P	7504.1	P	8346.5	P	PSRP5	AT3G56910	ribosomal protein, chloroplast ribosomal protein PsCL18 precursor, chloroplast - Pisum sativum, PIR:R5PM18; supported by cDNA: gi_14596188_gb_AY042882.1_
246295_at	207.7	P	178	P	218.4	P	175.5	P	CIP111	AT3G56690	calmodulin-binding protein ; supported by cDNA: gi_6760427_gb_AF217546.1_AF217546
246296_at	284.6	P	240.3	P	323.7	P	321.8	P	---	AT3G56750	putative protein hypothetical protein At2g41150 - Arabidopsis thaliana, EMBL:AC004261; supported by cDNA: gi_16648896_gb_AY059818.1_
246297_at	70.3	P	42.5	A	24.6	A	59.1	A	---	AT3G51760	putative protein hypothetical protein F17M19.12 - Arabidopsis thaliana, EMBL:AC021665
246298_at	231.7	P	324.4	P	322.5	P	322.3	P	ETO1	AT3G51770	putative protein sequence in GenBank Accession Number AC002330
246299_at	1.8	A	3.6	A	14.1	A	0.8	A	EM1	AT3G51810	embryonic abundant protein AtEm1
246300_at	315.9	P	335.4	P	267.3	P	338.7	P	SAC8	AT3G51830	putative transmembrane protein G5p yeast Sac1 protein, PIR:A33622
246301_at	604.5	P	813.7	P	555.3	P	788.8	P	CPK13	AT3G51850	calcium-dependent protein kinase
246302_at	2103	P	1749.6	P	1083.5	P	1301.7	P	CAX3	AT3G51860	Ca2+/H+-exchanging protein-like Arabidopsis thaliana high affinity calcium antiporter CAX1 encoded by GenBank Accession Number U57411
246303_at	615	P	1256.7	P	1039.1	P	1092.8	P	---	AT3G51870	putative carrier protein peroxisomal Ca-dependent solute carrier - Oryctolagus cuniculus, EMBL:AF004161
246304_at	2362.7	P	2097.9	P	2515.4	P	1998	P	ACX4	AT3G51840	acyl-coA dehydrogenase Mus musculus glutaryl-CoA dehydrogenase precursor encoded by GenBank Accession Number U18992;supported by full-length cDNA: Ceres:3844.
246305_at	324.3	P	401.2	P	259	P	307.9	P	---	AT3G51890	putative protein protein At2g40060 - Arabidopsis thaliana, EMBL:AF002109;supported by full-length cDNA: Ceres:93427.
246306_at	567.8	P	404.7	P	525.9	P	506.3	P	ATBAG4	AT3G51780	putative protein hypothetical proteins - Oryza sativa, Arabidopsis thaliana;supported by full-length cDNA: Ceres:21630.
246307_at	4234.9	P	3051.7	P	4905.8	P	3573.2	P	ATG2	AT3G51800	putative nuclear DNA-binding protein G2p Mus musculus p38-2G4 protein: SwissProt Accession Number P50580; supported by cDNA: gi_14532885_gb_AY040067.1_
246308_at	2895.9	P	3443.8	P	3391.1	P	3547.8	P	G4	AT3G51820	chlorophyll synthetase ; supported by cDNA: gi_14596066_gb_AY042821.1_
246309_at	465.7	P	303.4	P	452	P	323.4	P	ATG1	AT3G51790	putative transmembrane protein G1p Bradyrhizobium japonicum CycJ: PIR Accession Number S54745; supported by cDNA: gi_1657614_gb_U72502.1_ATU72502
246310_at	424.2	P	319.5	P	656.7	P	405	P	SULTR3;1	AT3G51895	sulfate transporter ATST1 ; supported by cDNA: gi_2285884_dbj_D89631.1_D89631
246311_at	637.6	P	706.7	P	745.7	P	647.9	P	HMGB1	AT3G51880	high mobility group protein 2-like ; supported by cDNA: gi_15912190_gb_AY056373.1_
246312_at	336.9	P	322.7	P	263.3	P	347.1	P	XLG3	AT1G31930	G-protein, putative contains Pfam profile: PF00503: G-protein alpha subunit
246313_at	188	P	224.7	P	167.5	P	208.5	P	---	AT1G31920	PPR-repeat protein, putative contains multiple PPR domains: PF01535: PPR repeat
246314_at	363	P	361.2	P	361.5	P	345.4	P	AREB3	AT3G56850	promoter-binding factor-like protein Dc3 promoter-binding factor-3 - Helianthus annuus, EMBL:AF061870; supported by cDNA: gi_13346154_gb_AF334208.1_AF334208
246315_at	87.8	P	97.8	P	141.8	P	101.5	P	---	AT3G56870	hypothetical protein
246316_at	62.2	A	14	A	49	A	13.3	A	---	AT3G56890	putative protein predicted proteins - Arabidopsis thaliana
246317_at	259.1	P	268.8	P	365.4	P	244.6	P	---	AT3G56900	putative protein unnamed ORF - Homo sapiens, EMBL:AK000833
246318_at	262.9	P	363.5	P	267.9	P	313.3	P	---	AT3G56740	putative protein predicted protein BAA88548.1- Oryza sativa, EMBL:AP000969;supported by full-length cDNA: Ceres:18436.
246319_at	1980.6	P	2155.2	P	2001.6	P	2394.3	P	---	AT3G56680	putative protein HYPOTHETICAL PROTEIN KIAA0029 - Homo sapiens, EMBL:D21852;supported by full-length cDNA: Ceres:27753.
246320_at	872.5	P	1081.9	P	914.2	P	1114.8	P	---	AT1G16560	unknown protein
246321_at	34.1	A	50.3	M	71.6	P	46.4	P	---	AT1G16640	unknown protein
246322_at	277.8	P	316.3	P	311.7	P	339.5	P	---	AT1G16680	S-locus protein, putative similar to S-locus protein 5 GI:6069485 from [Brassica rapa]
246323_at	112	A	127.7	A	146.3	P	120.7	P	---	AT1G16690	hypothetical protein predicted by genemark.hmm
246324_at	491.8	P	506	P	566.3	P	552.8	P	SR45	AT1G16610	arginine/serine-rich protein, putative similar to arginine/serine-rich protein GI:6601502 from [Arabidopsis thaliana]; supported by cDNA: gi_15027956_gb_AY045835.1_
246325_at	171.5	P	159.8	P	175.4	P	163.6	P	ABA3	AT1G16540	hypothetical protein contains similarity to molybdopterin cofactor sulfurase GI:8978317 from [Bos taurus]; supported by cDNA: gi_13123672_gb_AF325457.1_AF325457
246326_at	69.2	P	82	P	95.8	P	89.6	P	REV7	AT1G16590	unknown protein ; supported by cDNA: gi_14583009_gb_AF372829.1_AF372829
246327_at	248.1	P	274.8	P	160.5	P	249.4	P	---	AT1G16670	receptor-like serine/threonine kinase, putative similar to receptor-like serine/threonine kinase GI:2465923 from [Arabidopsis thaliana]; supported by cDNA: gi_16649102_gb_AY059921.1_
246328_at	455.5	P	405.2	P	470.4	P	389.6	P	---	AT3G43590	putative protein hexamer-binding protein HEXBP - Leishmania major, PIR:A47156
246329_at	219.9	P	305.7	P	333.9	P	388.9	P	---	AT3G43610	putative protein gamma-tubulin interacting protein - Xenopus laevis, EMBL:AF052663
246330_at	373.2	P	546.4	P	376.8	P	553.1	P	AAO2	AT3G43600	aldehyde oxidase ; supported by cDNA: gi_3172024_dbj_AB005805.1_AB005805
246331_at	113.2	P	97.7	P	98.2	A	97	M	---	AT3G44820	non-phototropic hypocotyl 3-like protein non-phototropic hypocotyl 3 - Arabidopsis thaliana, EMBL:AF180390
246332_at	32.4	A	33.6	A	28.7	A	20.5	A	---	AT3G44830	putative protein phosphatidylcholine--sterol O-acyltransferase (EC 2.3.1.43) precursor, mouse, PIR:XXMSN
246333_at	4.8	A	11.5	A	5.1	A	7.4	A	---	AT3G44840	proteinkinase AtPP -like protein AtPP protein, Brassica napus, EMBL:BNA245479
246334_at	218.5	P	233.1	P	275.2	P	235.2	P	---	AT3G44850	putative protein serine kinase SRPK2, Homo sapiens, EMBL:AC005070
246335_at	3034.3	P	1798.2	P	2303.5	P	1626.9	P	ACD1	AT3G44880	lethal leaf-spot 1 homolog Lls1
246336_at	12.4	A	19.2	A	4.1	A	6.2	A	ATCHX4	AT3G44900	putative protein putative integral membrane ion antiporter, Amycolatopsis orientalis, EMBL:AL078635
246337_at	2	A	3.9	A	10.9	A	17.2	A	CHX12	AT3G44910	putative protein putative integral membrane ion antiporter, Amycolatopsis orientalis, EMBL:AL078635
246338_s_at	5.2	A	1.3	A	2.5	A	2.3	A	ATCHX10	AT3G44920 /// AT3G44930	putative protein putative integral membrane ion antiporter, Amycolatopsis orientalis, EMBL:AL078635
246339_at	3696.1	P	4688.5	P	3698.7	P	4452.5	P	RPL9	AT3G44890	RP19 gene for chloroplast ribosomal protein CL9 ;supported by full-length cDNA: Ceres:13554.
246340_s_at	3383.3	P	741.7	P	1416.6	P	989.8	P	---	AT3G44860 /// AT3G44870	AtPP -like protein AtPP protein, Brassica napus, EMBL:BNA245479; supported by cDNA: gi_15293070_gb_AY050969.1_
246341_x_at	1.9	A	1.2	A	2.1	A	5.7	A	---	AT3G43150	putative protein predicted proteins, Arabidopsis thaliana
246342_at	8.1	A	2.8	A	45	A	4.8	A	FAR6	AT3G56700	putative protein male sterility protein 2 - Arabidopsis thaliana, EMBL:X73652
246343_at	552.4	P	559.4	P	455.6	P	560	P	---	AT3G56720	putative protein
246344_at	13.2	A	18.9	A	31.3	A	32.6	P	---	AT3G56730	putative protein predicted proteins - Arabidopsis thaliana
246345_at	289.4	P	322.3	P	239.6	P	246	P	---	AT3G56760	calcium-dependent protein kinase-like CDPK-related protein kinase - Arabidopsis thaliana, EMBL:Y09418
246346_at	86.2	P	76.6	P	138.8	P	122	P	---	AT3G56810	hypothetical protein
246347_at	191.2	P	185.6	P	183.3	P	206.4	P	---	AT3G56830	putative protein probable chloroplast allophycocyanin linker protein - different species
246348_at	602.2	P	629.3	P	586.5	P	555.8	P	---	AT3G56840	putative protein putative glycerol-3-phosphate dehydrogenases - bacteria
246349_at	3.1	A	2	A	2	A	6.1	A	---	AT1G51915	Expressed protein ; supported by full-length cDNA: Ceres: 4795.
246350_at	173.5	P	115.8	P	202	P	123.5	P	---	AT1G16650	hypothetical protein predicted by genemark.hmm
246351_at	493.9	P	545.3	P	634.5	P	549.4	P	---	AT1G16570	unknown protein contains similarity to beta-1,4 mannosyltransferase GI:6970470 from [Homo sapiens]
246352_at	4.6	A	1.1	A	2.5	A	1.7	A	---	AT1G39270	hypothetical protein
246353_s_at	12.5	A	18	A	2.3	A	6.8	A	---	AT1G39190 /// AT3G42721 /// AT4G08010	hypothetical protein
246354_at	19	A	26.7	A	29.9	A	3.2	A	---	AT1G38950	hypothetical protein
246355_at	33.5	A	43.1	A	43.3	A	23.7	A	---	---	hypothetical protein
246356_x_at	6.9	A	15.2	A	4.3	A	19.8	A	---	AT1G40150	hypothetical protein, 5 partial
246357_x_at	1.9	A	11.8	A	2.1	A	1.1	A	---	---	hypothetical protein
246358_x_at	1.2	A	12.5	A	2.2	A	1.7	A	---	AT2G06570 /// AT3G30416	hypothetical protein
246359_x_at	34.7	M	4.1	A	21	A	21.1	A	---	AT1G41600 /// AT1G41630 /// AT1G41660 /// AT1G41690	hypothetical protein
246360_at	12.3	A	1.4	A	1.4	A	0.7	A	---	---	hypothetical protein
246361_s_at	16.6	A	10.9	A	8	A	7.2	A	---	AT1G41115 /// AT1G41600 /// AT1G41630 /// AT1G41660	hypothetical protein
246362_at	3.7	A	0.5	A	20.3	A	12.1	A	---	AT1G36795 /// AT3G33066	hypothetical protein
246363_at	15.3	A	3.2	A	34.5	A	19.4	A	---	AT1G40390	hypothetical protein
246364_at	25.6	P	8.5	A	11.6	A	17.1	A	---	AT1G40230	hypothetical protein
246365_at	24.9	A	3	A	1.6	A	3.4	A	---	AT1G39750	hypothetical protein
246366_at	22.5	A	45.5	A	16.5	A	35.5	P	---	AT1G51850	light repressible receptor protein kinase, putative similar to light repressible receptor protein kinase GI:1321686 from [Arabidopsis thaliana]
246367_at	2.8	A	14.4	A	12.6	A	3.6	A	---	AT1G51880	light repressible receptor protein kinase, putative similar to light repressible receptor protein kinase GI:1321686 from [Arabidopsis thaliana]
246368_at	49.2	P	95.2	P	53.8	A	55.3	P	---	AT1G51890	light repressible receptor protein kinase, putative similar to light repressible receptor protein kinase GI:1321686 from [Arabidopsis thaliana]
246369_at	42	P	31.5	P	55.9	P	51.5	P	---	AT1G51910	light repressible receptor protein kinase, putative similar to light repressible receptor protein kinase GI:1321686 from [Arabidopsis thaliana]
246370_at	39.9	P	29.1	A	38.3	A	16.9	A	---	AT1G51920	hypothetical protein predicted by genemark.hmm
246371_at	486.3	P	659.5	P	587.1	P	682.7	P	---	AT1G51940	unknown protein contains similarity to protein kinases
246372_at	13.2	A	11.3	A	22.8	A	1.2	A	---	AT1G51900	hypothetical protein predicted by genemark.hmm
246373_at	1.6	A	26.1	A	1.5	A	4.5	A	---	AT1G51860	receptor-like protein kinase, putative similar to receptor-like protein kinase GI:9758831 from [Arabidopsis thaliana]
246374_at	22.8	A	17.8	A	28.7	A	6.2	A	---	AT1G51840	light repressible receptor protein kinase, putative similar to light repressible receptor protein kinase GI:1321686 from [Arabidopsis thaliana]
246375_at	37.2	P	15.3	A	3.7	A	20.4	P	---	AT1G51830	light repressible receptor protein kinase, putative similar to light repressible receptor protein kinase GI:1321686 from [Arabidopsis thaliana]
246376_at	805.8	P	630.9	P	706.3	P	532.9	P	IAA18	AT1G51950	auxin regulated protein IAA18, putative similar to auxin regulated protein IAA18 GI:2618725 from [Arabidopsis thaliana];supported by full-length cDNA: Ceres:6493.
246377_at	13.8	A	49.5	A	99.4	A	37.8	A	---	AT1G57550	low-temperature-specific protein, putative similar to low-temperature-specific protein GI:439272 from (Hordeum vulgare)
246378_at	399.6	P	596.6	P	377.7	P	592.1	P	---	AT1G57620	integral membrane protein, putative similar to integral membrane protein GI:3288599 from [Rattus norvegicus]; supported by full-length cDNA: Ceres: 17602.
246379_s_at	4337.8	P	3308	P	4154.7	P	3528.2	P	---	AT1G57660 /// AT1G57860	60S ribosomal protein L21, putative similar to 60S ribosomal protein L21 GB:Q43291 GI:2851508 from [Arabidopsis thaliana]; supported by full-length cDNA: Ceres: 28545.
246380_at	19	A	19.6	A	17.7	A	22.2	A	CYP96A15	AT1G57750	cytochrome P450, putative similar to cytochrome P450 GI:4688670 from [Catharanthus roseus]; supported by cDNA: gi_16930512_gb_AF419610.1_AF419610
246381_at	1.4	A	3.1	A	7.8	A	12.2	A	---	AT1G39430	hypothetical protein
246382_at	25.9	A	7.3	A	24.6	A	3.4	A	---	---	hypothetical protein
246383_at	96.2	P	73.2	P	107.3	P	105.3	P	---	AT1G77360	hypothetical protein predicted by genemark.hmm
246384_at	1318.8	P	1134.4	P	1374.7	P	1148.4	P	---	AT1G77370	glutaredoxin, putative similar to glutaredoxin GI:1732424 from [Ricinus communis]
246385_at	34.5	A	47.7	A	38.9	A	41.1	P	CYCA1;2	AT1G77390	mitotic cyclin a2-type, putative similar to mitotic cyclin a2-type GI:857396 from [Glycine max]
246386_at	76.5	P	87.6	P	86.8	P	95.7	P	BGAL16	AT1G77410	beta-galactosidase, putative similar to beta-galactosidase GI:452711 from [Asparagus officinalis]
246387_at	50.1	A	42	A	42.4	A	19.6	A	---	AT1G77400	hypothetical protein predicted by genscan+
246388_at	26.9	A	41.3	A	41.4	A	15.9	A	---	AT1G77405	hypothetical protein predicted by genscan+
246389_at	83.2	A	79	A	87.3	M	34.2	A	AAP3	AT1G77380	amino acid carrier, putative similar to amino acid carrier GI:3293031 from [Ricinus communis];supported by full-length cDNA: Ceres:15825.
246390_at	35	A	57.6	A	87.4	A	59.1	A	---	AT1G77330	1-aminocyclopropane-1-carboxylate oxidase, putative similar to 1-aminocyclopropane-1-carboxylate oxidase GI:3386565 from [Sorghum bicolor];supported by full-length cDNA: Ceres:269582.
246391_at	817.2	P	1011.1	P	764.2	P	1121.7	P	---	AT1G77350	unknown protein ; supported by cDNA: gi_16648790_gb_AY058172.1_
246392_at	11.2	A	20.9	P	22.3	A	5.8	A	---	AT1G58120 /// AT1G58122	hypothetical protein predicted by genemark.hmm
246393_at	189.9	P	138.2	P	270.9	P	179.8	P	---	AT1G58150	phosphoglycerate kinase, putative similar to phosphoglycerate kinase GI:155584 from [Zymomonas mobilis]
246394_at	78.4	P	39.7	P	50.3	P	66.7	P	---	AT1G58160	myrosinase binding protein, putative similar to myrosinase binding protein GI:1711295 from [Brassica napus]
246395_at	32.6	P	83.8	P	67	P	106.7	P	---	AT1G58170	dirigent protein, putative similar to dirigent protein GI:6694699 from [Thuja plicata]
246396_at	908.8	P	803.3	P	765.4	P	791.2	P	BCA6	AT1G58180	carbonic anhydrase, putative similar to carbonic anhydrase 1 GI:882241 from [Flaveria linearis]
246397_at	2.4	A	1.7	A	8.6	A	1.8	A	AtRLP9	AT1G58190	hypothetical protein contains similarity to disease resistance protein GI:3894383 from [Lycopersicon esculentum]
246398_at	319.2	P	391	P	336.3	P	335	P	---	AT1G58100	auxin-induced basic helix-loop-helix transcription factor, putative similar to auxin-induced basic helix-loop-helix transcription factor GI:5731257 from (Gossypium hirsutum)
246399_at	359.9	P	535.3	P	452	P	516.9	P	---	AT1G58110	bZIP transcription factor similar to bZIP transcriptional activator RSG GI:8777512 from (Nicotiana tabacum)
246400_at	413.5	P	447.1	P	508.3	P	437.9	P	---	AT1G57540	hypothetical protein contains similarity to T-box domain GI:5931592 from [Cynops pyrrhogaster]
246401_at	47.4	P	67	P	33.5	P	42.5	P	AtMYB50	AT1G57560	DNA-binding protein, putative similar to DNA-binding protein GI:19058 from [Hordeum vulgare]; supported by full-length cDNA: Ceres:250386.
246402_at	20.9	A	11.9	A	24.2	A	5	A	---	AT1G57570	jasmonate inducible protein, putative similar to jasmonate inducible protein GI:9279645 from [Arabidopsis thaliana]
246403_at	571.4	P	1331.7	P	268.8	P	1041.1	P	---	AT1G57590	pectinacetylesterase precursor, putative similar to pectinacetylesterase precursor GI:1431629 from [Vigna radiata]
246404_at	282.5	P	333	P	321.1	P	320.3	P	---	AT1G57600	hypothetical protein contains similarity to cytochrome oxidase subunit GI:440282 from [Ceratoglyphina styracicola]
246405_at	182.7	P	477	P	96.8	A	196.3	P	---	AT1G57630	disease resistance protein RPP1-WsB, putative similar to disease resistance protein RPP1-WsB GI:9279731 from [Arabidopsis thaliana]
246406_at	8.1	A	19.4	A	3.6	A	4.9	A	---	AT1G57650	disease resistance protein RPP1-WsA, putative similar to disease resistance protein RPP1-WsA GI:3860163 from [Arabidopsis thaliana]
246407_at	18	A	6.8	A	54.6	A	19.7	A	---	AT1G57670	disease resistance protein RPS4, putative similar to disease resistance protein RPS4 GI:9759605 from [Arabidopsis thaliana]
246408_at	1236.3	P	1386.4	P	1291.3	P	1373.8	P	---	AT1G57680	hypothetical protein predicted by genemark.hmm
246409_at	94.2	P	127.8	P	119.6	P	140.9	P	---	AT1G57700	CRK1 protein, putative similar to CRK1 protein GI:7671528 from [Beta vulgaris]
246410_at	127.2	P	130.2	P	201.7	P	172.3	P	---	---	hypothetical protein predicted by genemark.hmm
246411_at	600.4	P	552.9	P	679.1	P	663.9	P	---	AT1G57770	hypothetical protein contains similarity to phytoene dehydrogenase (PDH1) GI:433144 from [Cercospora nicotianae]
246412_at	520.8	P	425.1	P	458.1	P	512.7	P	---	AT5G17530	phosphoglucomutase-like protein phosphoglucomutase, chloroplast - Spinacia oleracea, EMBL:X75898; supported by cDNA: gi_16974561_gb_AY061751.1_
246413_at	64.3	P	64.1	P	70.9	P	45	P	---	AT1G77310	unknown protein
246414_at	8.3	A	0.6	A	2.8	A	1.3	A	---	AT1G77340	hypothetical protein similar to hypothetical protein GI:8978284 from [Arabidopsis thaliana]
246415_at	142.7	P	229.6	P	162.2	P	249.3	P	---	AT5G17160	putative protein (fragment) predicted protein, Arabidopsis thaliana
246416_at	11.4	A	2.1	A	2.3	A	8.4	A	---	AT5G16920	putative protein predicted proteins, Arabidopsis thaliana;supported by full-length cDNA: Ceres:158721.
246417_at	949.8	P	732	P	699.3	P	821.6	P	---	AT5G16990	quinone oxidoreductase - like protein probable quinone oxidoreductase (EC 1.6.5.5) P1, Arabidopsis thaliana, PIR:S57612;supported by full-length cDNA: Ceres:205489.
246418_at	37.6	A	70.9	A	55.8	A	82.6	A	---	AT5G16960	quinone oxidoreductase -like protein probable quinone oxidoreductase (EC 1.6.5.5) P1, Arabidopsis thaliana, PIR:S57611;supported by full-length cDNA: Ceres:7898.
246419_at	14.6	A	5.5	A	20.2	A	23.1	A	UGT78D3	AT5G17030	UDP glucose:flavonoid 3-o-glucosyltransferase -like protein UDP glucose:flavonoid 3-o-glucosyltransferase, Vitis vinifera, EMBL:AF000372;supported by full-length cDNA: Ceres:4234.
246420_at	221.7	P	206.9	P	183.3	P	243.5	P	---	AT5G16870	putative protein various predicted proteins from various species;supported by full-length cDNA: Ceres:312.
246421_at	947.5	P	1110.2	P	999	P	922.3	P	---	AT5G16880	TOM (target of myb1) -like protein TOM1, Mus musculus, EMBL:MUS6972;supported by full-length cDNA: Ceres:1330.
246422_at	300.7	P	375.1	P	342.6	P	340.8	P	ATARFB1B	AT5G17060	ADP-ribosylation factor -like protein ADP-ribosylation factor, Dugesia japonica, EMBL:DJAB1051;supported by full-length cDNA: Ceres:26844.
246423_at	161.6	P	134.3	P	172.7	P	130.2	P	---	AT5G16950	putative protein ribosomal protein L18, Vibrio proteolyticus, PIR:JC5753; supported by cDNA: gi_13926246_gb_AF372881.1_AF372881
246424_at	860.9	P	977.3	P	830.1	P	989	P	XPO1A	AT5G17020	Exportin1 (XPO1) protein ; supported by cDNA: gi_15810122_gb_AY056126.1_
246425_at	90.2	P	103	P	97.6	P	139	P	IRX3	AT5G17420	cellulose synthase catalytic subunit (IRX3) ; supported by cDNA: gi_4886755_gb_AF088917.1_AF088917
246426_at	1.5	A	3.7	A	4.3	A	3.5	A	BBM	AT5G17430	ovule development protein aintegumenta-like protein ovule development protein aintegumenta - Arabidopsis thaliana, PIR:S71365
246427_at	335	P	367.7	P	383	P	341.5	P	ER-ANT1	AT5G17400	ADP/ATP translocase-like protein adp/atp translocase - Schizosaccharomyces pombe, PIR:T40526;supported by full-length cDNA: Ceres:36031.
246428_at	93	P	112.9	P	124.9	P	167.8	P	---	AT5G17410	spindle pole body protein-like spindle pole body protein - Homo sapiens, EMBL:AF042379; supported by cDNA: gi_14532825_gb_AY040037.1_
246429_at	150.3	P	200.8	P	191.8	P	225.9	P	---	AT5G17450	farnesylated protein ATFP6-like protein farnesylated protein ATFP6 - Arabidopsis thaliana, EMBL:U64909
246430_at	4.1	A	10.5	A	38	A	9.2	A	---	AT5G17470	calmodulin-like protein calmodulin-related protein (TCH2) - Arabidopsis thaliana, EMBL:AF026473
246431_at	0.2	A	1.5	A	1.5	A	1.7	A	APC1	AT5G17480	calcium-binding protein calcium binding protein - Brassica rapa, EMBL:D63154
246432_at	9	A	2	A	13.8	A	22.8	A	RGL3	AT5G17490	RGA-like protein putative member of the VHIID domain transcription factor family RGAL - Arabidopsis thaliana, EMBL:AJ224957
246433_at	164.9	P	182.9	P	204.6	P	194.2	P	---	AT5G17510	glutamine-rich protein predicted protein T21P5.12 - Arabidopsis thaliana, EMBL:AC009895
246434_at	682.3	P	1142.6	P	602.9	P	1135.9	P	RCP1	AT5G17520	root cap 1 (RCP1) ;supported by full-length cDNA: Ceres:10216.
246435_at	70.4	P	91.2	P	106.9	P	73.7	P	---	AT5G17460	hypothetical protein ; supported by cDNA: gi_15292800_gb_AY050834.1_
246436_at	463.8	P	351.8	P	465.9	P	348.2	P	---	AT5G17440	putative protein cisplatin resistance-associated overexpressed protein - Homo sapiens, EMBL:AB034205; supported by cDNA: gi_15450598_gb_AY052667.1_
246437_at	5.4	A	3	A	2	A	6.1	A	---	AT5G17540	putative protein hypersensitivity-related gene product HSR201 - Nicotiana tabacum, EMBL:X95343
246438_at	30.3	A	7.1	A	37.7	A	41.9	A	---	AT5G17580	putative protein non-phototropic hypocotyl 3 (NPH3) - Arabidopsis thaliana, EMBL:AF180390
246439_at	299.2	P	294.3	P	384.2	P	295.6	P	---	AT5G17600	RING-H2 zinc finger protein-like RING-H2 zinc finger protein ATL4 - Arabidopsis thaliana, EMBL:AF132014
246440_at	772.5	P	455	P	619.1	P	474.1	P	---	AT5G17650	glycine/proline-rich protein glycine/proline-rich protein GPRP - Arabidopsis thaliana, EMBL:X84315
246441_at	2823.6	P	2543.8	P	2695.9	P	3041	P	---	AT5G17560	putative protein ;supported by full-length cDNA: Ceres:9667.
246442_at	391.5	P	314.9	P	376.4	P	269.9	P	---	AT5G17610	hypothetical protein ;supported by full-length cDNA: Ceres:96001.
246443_at	215.6	P	294.7	P	297.7	P	311.4	P	---	AT5G17620	hypothetical protein ;supported by full-length cDNA: Ceres:22757.
246444_at	187.2	P	151.3	P	226.6	P	187	P	---	AT5G17570	putative protein predicted protein T21P5.8 - Arabidopsis thaliana, EMBL:AC009895;supported by full-length cDNA: Ceres:6685.
246445_at	727.2	P	1029.7	P	875.3	P	982.6	P	---	AT5G17630	glucose 6 phosphate/phosphate translocator-like protein glucose 6 phosphate/phosphate translocator - Arabidopsis thaliana, EMBL:AF233658; supported by cDNA: gi_13937217_gb_AF372964.1_AF372964
246446_at	259.4	P	208.9	P	260.5	P	212.7	P	---	AT5G17640	putative protein hypothetical protein T27I1.4 - Arabidopsis thaliana, EMBL:AC004122; supported by cDNA: gi_13877884_gb_AF370205.1_AF370205
246447_at	378.7	P	442.7	P	438	P	389.1	P	DOT2	AT5G16780	putative protein SART-1 protein - Homo sapiens, PIR:T00034
246448_at	362.7	P	411.8	P	458.5	P	389.8	P	---	AT5G16800	putative protein putative N-acetlytransferase F13E7.7 - Arabidopsis thaliana, EMBL:AC018363
246449_at	405.6	P	394	P	409.8	P	320.5	P	---	AT5G16810	hypothetical protein
246450_at	178.3	P	203.1	P	146.4	P	180.4	P	HSF3	AT5G16820	Heat Shock Factor 3
246451_at	1064.2	P	1090.2	P	1304.3	P	1090.5	P	---	AT5G16760	Inositol 1,3,4-Trisphosphate 5/6 kinase ;supported by full-length cDNA: Ceres:30653.
246452_at	1339.3	P	1353.1	P	1537.8	P	1242.4	P	BPA1	AT5G16840	putative protein predicted proteins - Arabidopsis thaliana;supported by full-length cDNA: Ceres:34944.
246453_at	801.2	P	756.6	P	817	P	662.7	P	SYP21	AT5G16830	syntaxin homologue ;supported by full-length cDNA: Ceres:8257.
246454_at	1824	P	2996.6	P	1915.1	P	2345.8	P	DHAR3	AT5G16710	Expressed protein ; supported by full-length cDNA: Ceres: 16205.
246455_at	31.1	A	4.3	A	6.1	A	22.5	A	---	AT5G16790	putative protein predicted protein F13E7.10 - Arabidopsis thaliana, EMBL:AC018363;supported by full-length cDNA: Ceres:18788.
246456_at	10.9	A	7.8	A	40	A	6.5	A	ATTERT	AT5G16850	telomerase reverse transcriptase ; supported by cDNA: gi_5880682_gb_AF135454.1_AF135454
246457_at	396.8	P	230	P	459.1	P	233.6	P	TOZ	AT5G16750	WD40-repeat protein transducin homolog sazD - Homo sapiens, EMBL:U02609; supported by cDNA: gi_15810484_gb_AY056281.1_
246458_at	73	P	47.7	P	82.2	P	45.7	P	---	AT5G16860	putative protein various predicted proteins, Arabidopsis thaliana
246459_at	41.5	A	37.1	P	37.6	A	12.4	A	---	AT5G16900	receptor protein kinase -like protein serine/threonine-specific receptor protein kinase (EC 2.7.1.-), Arabidopsis thaliana, PIR:S71277
246460_at	538.7	P	453.9	P	444.2	P	405.6	P	CSLD2	AT5G16910	cellulose synthase catalytic subunit -like protein Ath-B, cellulose synthase catalytic subunit, Arabidopsis thaliana, EMBL:AF027174
246461_at	136	P	95	P	150.3	P	109.2	P	---	AT5G16930	putative protein AAA family protein Bor, Drosophila melanogaster, EMBL:AF227209
246462_at	116.6	P	232.2	P	120.1	P	191.2	P	---	AT5G16940	putative protein predicted protein, Drosophila melanogaster
246463_at	2672.4	P	2098.2	P	1878.8	P	1946.1	P	AT-AER	AT5G16970	quinone oxidoreductase -like protein probable quinone oxidoreductase (EC 1.6.5.5) P1, Arabidopsis thaliana, PIR:S57611
246464_at	790.6	P	684.9	P	452.7	P	951.1	P	---	AT5G16980	quinone oxidoreductase -like protein probable quinone oxidoreductase (EC 1.6.5.5) P1, Arabidopsis thaliana, PIR:S57611
246465_at	180.2	P	211.7	P	203.1	P	178.6	P	---	---	quinone oxidoreductase - like protein probable quinone oxidoreductase (EC 1.6.5.5) P1, Arabidopsis thaliana, PIR:S57611
246466_at	605.7	P	721.9	P	835.3	P	878.1	P	---	AT5G17010	sugar transporter - like protein D-XYLOSE-PROTON SYMPORTER (D-XYLOSE TRANSPORTER), Lactobacillus brevis, SWISSPROT:XYLT_LACBR
246467_at	41.4	A	34.7	A	7.7	A	49.8	A	---	AT5G17040	UDP glucose:flavonoid 3-o-glucosyltransferase -like protein UDP glucose:flavonoid 3-o-glucosyltransferase, Vitis vinifera, EMBL:AF000371
246468_at	1698.4	P	867.6	P	2266.1	P	1532.2	P	UGT78D2	AT5G17050	UDP glucose:flavonoid 3-o-glucosyltransferase -like protein UDP glucose:flavonoid 3-o-glucosyltransferase, Vitis vinifera, EMBL:AF000372
246469_at	306.4	P	344.2	P	207.4	P	327.4	P	---	AT5G17070	putative protein predicted protein, Drosophila melanogaster, EMBL:AE003450
246470_at	3.5	A	1.4	A	11.8	A	17	A	---	AT5G17080	putative protein predicted proteins, from Arabidopsis and Drosophila
246471_s_at	2.6	A	18	A	22.7	A	3.2	A	---	AT5G17100 /// AT5G17110	putative protein predicted proteins, Arabidopsis thaliana
246472_at	1.8	A	9.2	A	35.5	A	12.9	A	---	AT5G17130	putative protein predicted protein, Arabidopsis thaliana
246473_at	13.7	A	32.8	A	32	A	20.6	A	---	AT5G17140	putative protein cathepsin L-like cysteine proteinase, Haemaphysalis longicornis, EMBL:AB020491
246474_at	18.2	A	18.3	P	22.5	A	5.2	A	---	AT5G17150	putative protein predicted protein, Arabidopsis thaliana
246475_at	33.6	M	58.3	P	79.7	P	64.2	P	---	AT5G16720	putative protein IFA-binding protein - Arabidopsis thaliana, EMBL:AF004556
246476_at	262.4	P	297.1	P	263.3	P	290.2	P	---	AT5G16730	putative protein predicted proteins - Arabidopsis thaliana and Oryza sativa
246477_at	1.2	A	16.2	A	15.4	A	10.8	A	AtMYB9	AT5G16770	putative transcription factor (MYB9)
246478_at	303.2	P	295.1	P	363.2	P	290.4	P	---	AT5G15980	putative protein several hypothetical proteins - Arabidopsis thaliana
246479_at	1866.3	P	1031.5	P	1757	P	1080.9	P	---	AT5G16060	hypothetical protein
246480_at	1070.1	P	1115.5	P	1108.6	P	1137.2	P	---	AT5G16070	TCP-1 chaperonin-like protein t-complex-type molecular chaperone Cctz - Mus musculus, EMBL:Z31557
246481_s_at	3151.9	P	5566.2	P	2632.4	P	7674	P	KIN1	AT5G15960 /// AT5G15970	cold and ABA inducible protein kin1 ;supported by full-length cDNA: Ceres:2270.
246482_at	484.6	P	601.6	P	538.8	P	620.1	P	PAM1	AT5G15930	plant adhesion molecule 1 (PAM1) ;supported by full-length cDNA: Ceres:39585.
246483_at	312.9	P	323.2	P	361.5	P	390.2	P	NIK1	AT5G16000	receptor protein kinase-like protein probable somatic embryogenesis receptor-like kinase - Daucus carota, EMBL:U93048;supported by full-length cDNA: Ceres:40594.
246484_at	457.7	P	471.5	P	389.4	P	433.5	P	---	AT5G16040	UVB-resistance protein-like UVB-resistance protein UVR8 - Arabidopsis thaliana, EMBL:AF130441;supported by full-length cDNA: Ceres:13316.
246485_at	8.2	A	79.3	M	49.9	A	65.1	M	AtCXE17	AT5G16080	putative protein cell death associated protein - Nicotiana tabacum, EMBL:AF212184;supported by full-length cDNA: Ceres:37170.
246486_at	776.1	P	836.1	P	819	P	867.5	P	---	AT5G15910	putative protein ;supported by full-length cDNA: Ceres:22994.
246487_at	601.9	P	824.1	P	512.8	P	685	P	---	AT5G16030	putative protein with poly glutamic acid stretch hypothetical protein F16B3.13 - Arabidopsis thaliana, EMBL:AC021640; supported by full-length cDNA: Ceres: 29745.
246488_at	4842	P	4529.9	P	4519.3	P	4340.4	P	---	AT5G16010	steroid 5alpha-reductase-like protein steroid 5alpha-reductase - Rattus norvegicus, PIR:A34239; supported by cDNA: gi_14190512_gb_AF380656.1_AF380656
246489_at	1502.4	P	2128	P	1594	P	2123.8	P	GRF5	AT5G16050	14-3-3 protein GF14upsilon (grf5) identical to 14-3-3 protein GF14 upsilon GI:2232148 from [Arabidopsis thaliana] ; supported by cDNA: gi_14334531_gb_AY035170.1_
246490_at	363.5	P	711.6	P	496.1	P	665.7	P	CPuORF10	AT5G15948 /// AT5G15950	S-adenosylmethionine decarboxylase (adoMetDC2) ; supported by cDNA: gi_16930682_gb_AF436825.1_AF436825
246491_at	38.2	P	38.7	P	42.2	A	40.5	P	---	AT5G16100	hypothetical protein
246492_at	283.8	P	367.2	P	372.2	P	396.2	P	---	AT5G16140	CRS2-like protein CRS2 - Zea mays, EMBL:AF225708
246493_at	169.2	P	188.8	P	150.8	P	170	P	CRS1	AT5G16180	putative protein hypothetical proteins - Arabidopsis thaliana
246494_at	239.3	P	161	P	331.8	P	185.1	P	CSLA11	AT5G16190	putative protein putative cellulose synthase celA - Rhizobium leguminosarum, EMBL:AF121340
246495_at	307.3	P	197.9	P	256.9	P	187.6	P	---	AT5G16200	putative protein hypothetical protein T2E12.2 - Arabidopsis thaliana, EMBL:AC015986
246496_at	336	P	350.7	P	291	P	359.9	P	---	AT5G16210	putative protein KIAA1468 - Homo sapiens, EMBL:AB040901
246497_at	632.4	P	644.4	P	585.4	P	568.4	P	---	AT5G16220	putative protein hypothetical proteins - Arabidopsis thaliana
246498_at	35.7	A	58.6	P	40.8	A	54.8	P	---	AT5G16230	stearoyl-acyl carrier protein desaturase stearoyl-acyl carrier protein desaturase sad1 - Linum usitatissimum, EMBL:AJ006957
246499_at	528.1	P	460.9	P	441.5	P	563	P	---	AT5G16260	putative protein Tat-SF1 - Homo sapiens, EMBL:U76992
246500_at	311.5	P	429.2	P	535	P	383.4	P	SYN4	AT5G16270	putative protein HR21spA protein involved in DNA double-strand break repair - Mus musculus, EMBL:X98293
246501_at	238.2	P	272.1	P	305	P	268.8	P	---	AT5G16280	putative protein KIAA1012 protein - Homo sapiens, EMBL:AB023229
246502_at	177.4	P	153.3	P	186.1	P	144.4	P	---	AT5G16240	stearoyl-acyl carrier protein desaturase stearoyl-acyl carrier protein desaturase sad1 - Linum usitatissimum, EMBL:AJ006957;supported by full-length cDNA: Ceres:41275.
246503_at	5663.6	P	5277.3	P	6942.9	P	6277.3	P	---	AT5G16130	40S ribosomal protein S7-like 40S ribosomal protein S7 homolog - Brassica oleracea, EMBL:AF144752;supported by full-length cDNA: Ceres:23518.
246504_at	39.1	P	33.9	A	55.7	P	30.9	A	---	AT5G16160	hypothetical protein ;supported by full-length cDNA: Ceres:8964.
246505_at	602	P	1103.6	P	1014.2	P	1276.6	P	---	AT5G16250	putative protein hypothetical protein F16B3.27 - Arabidopsis thaliana, EMBL:AC021640;supported by full-length cDNA: Ceres:18222.
246506_at	891.3	P	941.8	P	972.2	P	1006.5	P	---	AT5G16110	putative protein hypothetical protein T26J14.6 - Arabidopsis thaliana, EMBL:AC011915; supported by cDNA: gi_13358202_gb_AF325010.2_AF325010
246507_at	802.5	P	569.6	P	687	P	570.8	P	---	AT5G16120	lipase-like protein monoglyceride lipase - Mus musculus, EMBL:AJ001118; supported by cDNA: gi_15293170_gb_AY051019.1_
246508_at	2547.5	P	2582.1	P	2547.6	P	2254.6	P	PGLCT	AT5G16150	sugar transporter-like protein putative sugar transporter - Prunus armeniaca, EMBL:AF000952; supported by cDNA: gi_16648752_gb_AY058152.1_
246509_at	750.3	P	922.6	P	842.8	P	857.3	P	EMB2247	AT5G16715	valine--tRNA ligase-like protein several bacterial valine--tRNA ligases
246510_at	619.5	P	1585.7	P	738.5	P	1480.9	P	DND1	AT5G15410	cyclic nucleotide-gated cation channel ; supported by cDNA: gi_3894398_gb_AF067798.1_AF067798
246511_at	1312.7	P	1142.6	P	1245.4	P	1161.5	P	---	AT5G15490	UDP-glucose dehydrogenase-like protein UDP-glucose 6-dehydrogenase - Glycine max, EMBL:U53418; supported by cDNA: gi_15810322_gb_AY056200.1_
246512_at	69.9	P	95.9	P	82.8	P	110.3	P	IRX6	AT5G15630	putative phytochelatin synthetase putative phytochelatin synthetase - Arabidopsis thaliana, EMBL:AJ006787
246513_at	259.5	P	265.6	P	266.1	P	259.8	P	---	AT5G15680	hypothetical protein
246514_at	184.9	P	119.3	M	141.8	A	149.6	P	---	AT5G15700	DNA-directed RNA polymerase (mitochondrial)
246515_at	135.7	P	141.4	P	109.8	P	162.9	P	---	AT5G15710	putative protein unusual floral organs protein UFO - Arabidopsis thaliana, PIR:S57710
246516_at	451.6	P	518.8	P	336.6	P	527.9	P	---	AT5G15740	putative protein auxin-independent growth promoter - Nicotiana tabacum, PIR:A44226
246517_at	131.4	P	121.2	P	168.5	P	159.8	P	---	AT5G15760	ribosomal protein 3 precursor-like protein plastid-specific ribosomal protein 3 precursor - Spinacia oleracea, EMBL:AF239218
246518_at	255.5	P	238.7	P	202.3	P	266.6	P	AtGNA1	AT5G15770	acetyltransferase-like protein Glucosamine-6-phosphate acetyltransferase EMeg32 protein - Mus musculus, EMBL:AJ001006
246519_at	13.8	A	36.5	A	3.4	A	3.2	A	---	AT5G15780	proline-rich protein other proline-rich proteins
246520_at	82.5	P	115.7	P	106.6	P	161.7	P	---	AT5G15790	putative protein RING-H2 finger protein RHB1a - Arabidopsis thaliana, EMBL:AF079179
246521_at	1148.3	P	956.1	P	1421.4	P	951.7	P	---	AT5G15810	N2,N2-dimethylguanine tRNA methyltransferase-like protein several N2,N2-dimethylguanine tRNA methyltransferases
246522_at	21.5	A	41.5	A	6.9	A	21.5	A	AtbZIP3	AT5G15830	bZIP DNA-binding protein-like putative bZIP DNA-binding protein - Capsicum chinense, EMBL:AF127797
246523_at	811.8	P	646.4	P	901.1	P	671.3	P	COL1	AT5G15850	CONSTANS-like 1
246524_at	348.8	P	317.7	P	298	P	293.6	P	ATPCME	AT5G15860	Carboxylesterase-like protein sterol esterase - Rattus norvegicus, EMBL:Z22803
246525_at	76	P	78.9	P	142.3	P	90.8	P	CO	AT5G15840	CONSTANS ;supported by full-length cDNA: Ceres:2588.
246526_at	20.3	A	11.9	A	4	A	17	A	GLIP7	AT5G15720	putative protein RXF26 - Arabidopsis thaliana, EMBL:AB008020;supported by full-length cDNA: Ceres:118296.
246527_at	1408.1	P	1004.9	P	1386.7	P	1007.4	P	---	AT5G15750	ribosomal protein-like 40S RIBOSOMAL PROTEINs - different species;supported by full-length cDNA: Ceres:25543.
246528_at	423.9	P	518.2	P	471.1	P	491.6	P	---	AT5G15640	putative mitochondrial carrier protein Mitochondrial carrier protein - Ribes nigrum, EMBL:AJ007580;supported by full-length cDNA: Ceres:18738.
246529_at	354.2	P	349.7	P	246.8	P	273	P	---	AT5G15730	serine/threonine-specific protein kinase-like protein serine/threonine-specific protein kinase NPK15 - Nicotiana tabacum;supported by full-length cDNA: Ceres:25636.
246530_at	10.7	A	19.2	A	35.4	A	6.9	A	---	AT5G15725	Expressed protein ; supported by full-length cDNA: Ceres: 113200.
246531_at	5.9	A	7.6	A	7.3	A	23.5	A	41518	AT5G15800	MADS box protein AGL2 ; supported by cDNA: gi_166589_gb_M55551.1_ATHAGL2A
246532_at	481.6	P	390.7	P	479.8	P	310.9	P	---	AT5G15870	putative protein beta-glucan-elicitor receptor - Glycine max, EMBL:D78510
246533_at	502.6	P	574.6	P	399.3	P	542.6	P	---	AT5G15880	putative protein
246534_at	0.9	A	4.2	A	4.9	A	6.1	A	---	AT5G15890	putative protein several hypothetical proteins - Arabidopsis thaliana
246535_at	29.4	A	46.7	A	7.3	A	48.1	A	---	AT5G15900	putative protein several hypothetical proteins - Arabidopsis thaliana
246536_at	134.4	P	137	P	142.8	P	102.2	P	---	AT5G15920	putative protein KIAA0594 - Homo sapiens, EMBL:AB011166, chromosome segregation proteins
246537_at	53	M	57.1	A	89.1	A	51	P	---	AT5G15940	putative protein protochlorophyllide reductase homolog - Oryza sativa, EMBL:AF093628
246538_at	594.5	P	619.1	P	757.3	P	661.9	P	---	AT5G15520	40S RIBOSOMAL PROTEIN S19 - like 40S RIBOSOMAL PROTEIN S19 - Oryza sativa, SWISSPROT:RS19_ORYSA;supported by full-length cDNA: Ceres:255203.
246539_at	661.8	P	647	P	577.9	P	650.4	P	MUB2	AT5G15460	putative protein geranylgeranylated protein NTGP5 - Nicotiana tabacum, EMBL:U64926; supported by full-length cDNA: Ceres: 250561.
246540_at	47.8	P	78.4	M	69.8	A	58.9	P	SP1L4	AT5G15600	nitrilase associated protein-like nitrilase associated protein NAP16kDa - Arabidopsis thaliana, EMBL:Z96936;supported by full-length cDNA: Ceres:32451.
246541_at	560.6	P	624.7	P	568.2	P	668.3	P	---	AT5G15400	ubiquitin-fusion degradation protein-like ubiquitin-fusion degradation protein - Homo sapiens, EMBL:AF043117; supported by cDNA: gi_15215855_gb_AY050458.1_
246542_at	332.9	P	294.1	P	328.3	P	319.1	P	SNL2	AT5G15020	transcriptional regulatory - like protein transcriptional regulatory protein (mSin3), Mus musculus, EMBL:HSSIN3A
246543_at	33.7	A	5	A	56.5	A	27.6	A	---	---	putative protein
246544_at	17.2	A	10.2	A	16.6	A	20.1	A	PIN8	AT5G15100	auxin transport protein - like auxin transport protein (PIN7), Arabidopsis thaliana, EMBL:AF087820
246545_at	2.7	A	12.7	A	4.2	A	1.4	A	---	AT5G15110	pectate lyase -like protein pectate lyase LAT59, tomato, PIR:S27098
246546_at	3743.3	P	2959	P	3415.5	P	3270	P	VDAC3	AT5G15090	voltage-dependent anion-selective channel protein hsr2 ;supported by full-length cDNA: Ceres:1417.
246547_at	1199.8	P	1346.8	P	1267.9	P	1400.3	P	---	AT5G14970	seed maturation -like protein seed maturation protein PM23, Glycine max., EMBL:AF116752;supported by full-length cDNA: Ceres:106301.
246548_at	3023	P	4666.8	P	3009.6	P	4484.4	P	---	AT5G14910	putative protein ;supported by full-length cDNA: Ceres:21085.
246549_at	369.6	P	677.2	P	375.1	P	686.8	P	---	AT5G15050	putative protein predicted proteins, Arabidopsis thaliana;supported by full-length cDNA: Ceres:25053.
246550_at	1997.2	P	4786.6	P	1537.1	P	4574.8	P	---	AT5G14920	putative protein predicted protein, Arabidopsis thaliana;supported by full-length cDNA: Ceres:32599.
246551_at	21.1	A	34.5	A	13.2	A	38.7	A	---	AT5G15070	putative protein predicted proteins, Arabidopsis thliana; supported by cDNA: gi_16604622_gb_AY059756.1_
246552_at	10	A	2.5	A	28.1	A	6.7	A	---	AT5G15420	putative protein
246553_at	129.9	P	222.3	P	195.1	P	167.3	P	EDL1	AT5G15440	putative protein hypothetical protein T20O10.160 - Arabidopsis thaliana, EMBL:AL163816
246554_at	1989.4	P	2448.2	P	2328.2	P	2991.3	P	CLPB3	AT5G15450	HSP100/ClpB, putative similar to HSP100/ClpB GI:9651530 [Phaseolus lunatus]
246555_at	189.2	P	316.7	P	164	P	274.4	P	GAUT14	AT5G15470	putative protein 68 kDa protein - Cicer arietinum, EMBL:AJ276420
246556_at	5.8	A	21.9	M	23.3	A	6.3	A	---	AT5G15480	putative protein hypothetical protein T4P13.29 - Arabidopsis thaliana, EMBL:AC008261
246557_at	58.9	P	99.7	P	91.8	P	83.6	P	---	AT5G15510	putative protein hypothetical protein TEL3N.1 - Arabidopsis thaliana, EMBL:AC067753
246558_at	238.2	P	228.4	P	293.1	P	249.4	P	EMB2773	AT5G15540	putative protein IDN3-B - Homo sapiens, EMBL:AB019602
246559_at	603.3	P	476.3	P	687.8	P	512.9	P	---	AT5G15550	putative protein YTM1 - Homo sapiens, EMBL:AF242546
246560_at	19.8	A	3.6	A	46.7	A	27.9	A	---	AT5G15560	putative protein hypothetical protein F1C9.9 - Arabidopsis thaliana
246561_at	176.3	P	210.2	P	223.2	P	217.1	P	---	AT5G15570	putative protein hypothetical protein F14P3.19 - Arabidopsis thaliana, EMBL:AC009755
246562_at	70.5	P	180.8	P	79.6	P	139.4	P	LNG1	AT5G15580	putative protein unknown protein F14P3.18 - Arabidopsis thaliana, EMBL:AC009755
246563_at	23	A	16.4	A	17.2	A	12.7	A	---	AT5G15581	putative protein
246564_at	1092.3	P	603.1	P	781.6	P	846.1	P	---	AT5G15610	putative protein hypothetical protein F14P3.15 - Arabidopsis thaliana, EMBL:AC009755
246565_at	236.8	P	380.9	P	386.7	P	398.4	P	BCCP2	AT5G15530	biotin carboxyl carrier protein precursor-like protein biotin carboxyl carrier protein (clone BP6) precursor - Brassica napus, EMBL:X90731;supported by full-length cDNA: Ceres:25607.
246566_at	290.5	P	307.9	P	297.5	P	303.7	P	---	AT5G14940	oligopeptide transporter -like protein oligopeptide transporter (LeOPT1), Lycopersicon esculentum, EMBL:AF016713
246567_at	371.4	P	406.5	P	414.5	P	386	P	GMII	AT5G14950	alpha-mannosidase -like protein mannosyl-oligosaccharide 1,3-1,6-alpha-mannosidase, mouse, PIR:A41641
246568_at	69.4	P	114.5	P	84.4	P	70.4	P	DEL2	AT5G14960	E2F transcription factor -like protein E2F protein, Triticum sp., EMBL:TSP238590
246569_at	11	A	1.2	A	16.6	A	1.2	A	---	AT5G14980	lysophospholipase -like protein lysophospholipase homolog (HU-K5), human, EMBL:HSU67963
246570_at	8.9	A	9.3	A	5.3	A	5.5	A	---	AT5G14990	putative protein nonmuscle myosin heavy chain (NMHC), human, EMBL:HSMYONM
246571_at	1.4	A	1.4	A	3.7	A	14.6	A	---	---	putative protein
246572_at	64.2	A	60.9	A	111.8	A	49.9	A	---	AT5G15010	putative protein predicted proteins, Arabidopsis thaliana
246573_at	255.4	P	325.7	P	260	P	446.2	P	---	AT1G31690	copper amine oxidase, putative similar to copper amine oxidase GI:4651202 from [Pisum sativum]
246574_at	8.2	A	7.8	A	4.8	A	4	A	---	AT1G31670	copper amine oxidase, putative similar to copper amine oxidase GI:685197 from [Pisum sativum]
246575_at	714.9	P	635.4	P	831.7	P	664.7	P	---	AT1G31660	bystin, putative similar to bystin GI:1160618 from [Homo sapiens]
246576_at	448.1	P	481	P	475.9	P	463.7	P	ROPGEF14	AT1G31650	hypothetical protein predicted by genemark.hmm
246577_at	19.5	A	15.9	A	21.3	A	2.8	A	AGL92	AT1G31640	MADS box transcription factor, putative similar to MADS box transcription factor GI:3688589 from [Triticum aestivum]
246578_at	0.9	A	1.4	A	2.4	A	12.6	A	AGL86	AT1G31630	MADS-box protein, putative similar to MADS-box protein NMH 7 GI:2827300 from [Medicago sativa]
246579_at	3	A	1.8	A	9.1	A	3.1	A	---	AT1G31620	hypothetical protein predicted by genemark.hmm
246580_at	116	P	256.9	P	284.6	P	285.7	P	---	AT1G31770	ABC transporter, putative contains Pfam profile: PF00005: ABC transporter;supported by full-length cDNA: Ceres:95290.
246581_at	63.8	P	69.5	A	94.2	A	65.9	A	---	AT1G31760	hypothetical protein predicted by genemark.hmm; supported by full-length cDNA: Ceres: 12819.
246582_at	76.2	P	55.5	P	90.7	P	58.5	P	---	AT1G31750	hypothetical protein predicted by genemark.hmm; supported by full-length cDNA: Ceres: 144447.
246583_at	357.4	P	429.4	P	409.1	P	440.3	P	---	AT5G14720	protein kinase -like protein Ste-20 related kinase SPAK, Homo sapiens, EMBL:AF099989
246584_at	288	P	254.3	P	263.8	P	273	P	---	AT5G14730	putative protein predicted protein, Arabidopsis thaliana
246585_at	12.2	A	23.9	A	3.4	A	12.2	A	ATMYB66	AT5G14750	myb transcription factor werewolf (WER)/ MYB66
246586_at	32.6	P	60.5	P	63.8	P	56.3	P	---	AT5G14770	putative protein predicted protein, Arabidopsis thaliana
246587_at	36.1	A	8.6	A	3.9	A	28.4	A	---	AT5G14830	putative protein predicted proteins, Arabidopsis thaliana
246588_at	16.8	A	14.4	A	21.2	A	19.6	A	---	AT5G14840	putative protein predicted protein, Arabidopsis thaliana
246589_at	39.4	A	34.7	A	24.2	A	2.7	A	---	AT5G14860	glucosyltransferase -like protein glucosyltransferase IS5a, common tobacco, PIR:T03747
246590_at	30.5	A	35.3	P	42.5	A	22.8	A	CNGC18	AT5G14870	cyclic nucleotide and calmodulin-regulated ion channel -like protein cyclic nucleotide and calmodulin-regulated ion channel cngc6, Arabidopsis thaliana, EMBL:ATH17914
246591_at	282.2	P	440.8	P	318.7	P	382.3	P	---	AT5G14880	putative cation transport protein putative potassium transporter AtKT2p, Arabidopsis thaliana, EMBL:AF012657
246592_at	4.2	A	12.7	A	8.2	A	3.1	A	---	AT5G14890	putative protein predicted protein, Arabidopsis thaliana
246593_at	241.5	P	361.4	P	326.4	P	315.1	P	---	AT5G14790	putative protein predicted protein, Arabidopsis thaliana;supported by full-length cDNA: Ceres:98046.
246594_at	2552.9	P	2466.1	P	2740.4	P	2370.4	P	P5CR	AT5G14800	pyrroline-5-carboxylate reductase ;supported by full-length cDNA: Ceres:36386.
246595_at	14235.2	P	8163.1	P	13609.9	P	9029.6	P	FDH	AT5G14780	formate dehydrogenase (FDH) ;supported by full-length cDNA: Ceres:7530.
246596_at	9314.4	P	10904.3	P	10223.1	P	9272.6	P	CA2	AT5G14740	CARBONIC ANHYDRASE 2 ; supported by cDNA: gi_13265565_gb_AF324712.2_AF324712
246597_at	287.8	P	280.7	P	275.7	P	211.6	P	AO	AT5G14760	L-aspartate oxidase -like protein L-aspartate oxidase, Pseudomonas aeruginosa, PIR:T46863; supported by cDNA: gi_15010649_gb_AY045626.1_
246598_at	344.6	P	278	P	340.3	P	288.8	P	---	AT5G14850	dolichyl-phosphate-mannose--glycolipid alpha-mannosyltransferase -like protein dolichyl-phosphate-mannose--glycolipid alpha-mannosyltransferase PIGB, Homo sapiens, PIR:S71751; supported by cDNA: gi_15215851_gb_AY050456.1_
246599_at	8	A	18.5	A	5.2	A	1.9	A	---	AT5G14900	putative protein ATP-dependent RNA helicase, human, PIR:JC5785
246600_at	173.8	P	205.7	P	167.6	P	164.9	P	SAG101	AT5G14930	putative protein disease resistance protein EDS1, Arabidopsis thaliana, PIR:T48859; supported by cDNA: gi:8699169
246601_at	542.8	P	867.4	P	877.1	P	821.6	P	---	AT1G31710	copper amine oxidase, putative similar to copper amine oxidase GI:685197 from [Pisum sativum]
246602_at	171.7	P	297.1	P	340.9	P	269.8	P	---	AT1G31710	copper amine oxidase, putative similar to copper amine oxidase GI:685197 from [Pisum sativum]
246603_at	575.1	P	694	P	513.2	P	809.2	P	---	AT1G31690	copper amine oxidase, putative similar to copper amine oxidase GI:3819099 from [Cicer arietinum]
246604_at	3.3	A	4.6	A	20.4	A	27.5	A	---	---	putative protein
246605_at	16.2	A	23.2	A	6.9	A	1.2	A	---	AT5G35340	putative protein predicted proteins, Arabidopsis thaliana
246606_at	3.2	A	34.9	A	47.3	P	31.7	P	---	---	putative protein
246607_at	240.2	P	185.9	P	144.8	P	183.1	P	---	AT5G35370	receptor-like protein kinase - like protein receptor-like protein kinase, Arabidopsis thaliana, EMBL:ATRLPKB
246608_at	5.3	A	6.4	A	18.9	A	2.4	A	---	AT5G35380	putative protein various predicted protein kinases, Arabidopsis thaliana
246609_at	12.9	A	7.7	A	3.1	A	1.3	A	---	AT5G35390	putative receptor-like protein kinase receptor-like protein kinase PRK1, Lycopersicon esculentum, PIR:T07865
246610_at	67.3	P	86.5	P	114.5	P	57	P	---	AT5G35400	putative protein
246611_at	770.3	P	781.2	P	831.7	P	854.8	P	MBD02	AT5G35330	putative protein predicted proteins, Arabidopsis thaliana;supported by full-length cDNA: Ceres:40501.
246612_at	266.5	P	360.6	P	281	P	282.3	P	---	AT5G35320	putative protein ;supported by full-length cDNA: Ceres:38281.
246613_at	4089.8	P	3334.7	P	4240.3	P	3230.5	P	CAC2	AT5G35360	acetyl-CoA carboxylase ;supported by full-length cDNA: Ceres:20286.
246614_at	93.2	P	54.6	P	81.3	P	76.1	P	SOS2	AT5G35410	serine/threonine protein kinase SOS2 (gb|AAF62923.1) ; supported by cDNA: gi_14701909_gb_AF395081.1_AF395081
246615_at	14.3	A	20.1	A	30.8	A	24.3	A	---	AT5G35420	putative protein similar to unknown protein (gb|AAD56332.1)
246616_at	3.7	A	3.5	A	6.5	A	2.4	A	---	AT5G36260	aspartyl protease-like
246617_at	30.6	A	25.5	A	72.5	P	60.3	P	---	AT5G36270	GSH-dependent dehydroascorbate reductase 1-like
246618_at	24.2	A	24.8	A	74.6	P	2.8	A	---	AT5G36280	putative protein similar to unknown protein (pir||T02351)
246619_at	1017.9	P	1344.2	P	968.7	P	1222.8	P	---	AT5G36290	transmembrane protein FT27/PFT27-like ;supported by full-length cDNA: Ceres:12993.
246620_at	633.1	P	331.8	P	434.5	P	364.2	P	CYP81D1	AT5G36220	cytochrome P450 ; supported by cDNA: gi_3164141_dbj_D78606.1_D78606
246621_at	3099.3	P	3324.3	P	2630.4	P	3345.1	P	---	AT5G36230	putative protein strong similarity to unknown protein (gb|AAD26879.1); supported by cDNA: gi_16323076_gb_AY057642.1_
246622_at	270.7	P	280.1	P	225	P	275	P	---	AT5G36250	protein phosphatase-2C PP2C-like ; supported by cDNA: gi_16974563_gb_AY061752.1_
246623_at	6483.4	P	5379.4	P	6040	P	5802.9	P	ATNUC-L1	AT1G48920	nuM1 protein, putative similar to nuM1 protein GI:1279562 from [Medicago sativa]
246624_at	21.1	A	40.3	A	38	A	21	A	YUC10	AT1G48910	flavin-containing monooxygenase, putative similar to flavin-containing monooxygenase 4 GI:31429 from [Homo sapiens]
246625_at	70.2	A	82	A	65.6	A	106.5	A	---	---	hypothetical protein predicted by genscan+
246626_at	48.5	A	46.1	A	76.8	A	48.4	A	---	AT1G48870	hypothetical protein contains similarity to rab11 binding protein GI:4512103 from [Bos taurus]
246627_s_at	2980.5	P	2292.8	P	2897.7	P	2566.5	P	---	AT1G48860 /// AT2G45300	5-enolpyruvylshikimate-3-phosphate (EPSP) synthase, putative similar to 5-enolpyruvylshikimate-3-phosphate (EPSP) synthase GI:2583124 from (Arabidopsis thaliana);supported by full-length cDNA: Ceres:270032.
246628_at	1338	P	1226.4	P	1317.5	P	1313.8	P	---	AT1G48900	signal recognition particle 54 kDa protein 2 (SRP54), putative similar to signal recognition particle 54 kDa protein 2 (SRP54) GI:556901 from [Lycopersicon esculentum]; supported by cDNA: gi_15450460_gb_AY052331.1_
246629_at	1.8	A	3.2	A	2.5	A	1.8	A	---	AT1G50750	unknown protein similar to hypothetical protein GI:7268354 from [Arabidopsis thaliana]
246630_at	301	P	427.9	P	336.3	P	283.9	P	---	---	hypothetical protein predicted by genemark.hmm
246631_at	837.8	P	1068.4	P	782.2	P	920.2	P	---	AT1G50740	unknown protein ; supported by full-length cDNA: Ceres: 34587.
246632_at	152.5	P	84.8	P	108.9	P	131.7	P	---	AT1G29710	hypothetical protein similar to putative selenium-binding protein GI:6598404 from [Arabidopsis thaliana]
246633_at	46.8	P	110.7	P	48	A	88	P	---	AT1G29720	hypothetical protein ; supported by cDNA: gi_13605878_gb_AF367338.1_AF367338
246634_at	1356.9	P	1188.8	P	1010.4	P	1105	P	---	AT1G31730	epsilon-adaptin, putative similar to epsilon-adaptin GI:5689377 from [Homo sapiens]
246635_at	17.4	A	28.6	A	37.2	A	35.4	A	---	AT1G31720	hypothetical protein predicted by genemark.hmm
246636_at	5431.2	P	4779.4	P	4949.2	P	5587.8	P	PAP26	AT5G34850	acid phosphatase-like protein purple acid phosphatase - Ipomoea batatas, EMBL:AJ006224; supported by cDNA: gi_15292756_gb_AY050812.1_
246637_at	1.6	A	2	A	2.4	A	1.7	A	---	AT5G34870	putative protein polymorphic membrane protein B/C family TC0695, Chlamydia muridarum, PIR:D81675
246638_at	20.7	A	16.9	A	5.2	A	41.3	A	---	AT5G34880	putative protein predicted proteins, Arabidopsis thaliana
246639_x_at	2	A	0.9	A	5.8	A	8.7	A	---	AT5G34895	adenylate kinase -like protein predicted proteins, Arabidopsis thaliana
246640_x_at	100.1	P	118.2	P	143.1	A	90.5	A	---	AT5G34900	putative protein predicted proteins, Arabidopsis thaliana
246641_s_at	2	A	1.7	A	2.3	A	2.1	A	---	AT5G34883 /// AT5G34885 /// AT5G34908	Expressed protein ; supported by full-length cDNA: Ceres: 24263.
246642_s_at	5.1	A	1.9	A	2.6	A	1.1	A	---	AT5G34920 /// AT5G59620	putative protein predicted proteins, Arabidopsis thaliana
246643_s_at	0.6	A	0.3	A	1.8	A	0.5	A	---	AT1G25886 /// AT1G27780 /// AT1G34740 /// AT1G52020 /// AT2G05560 /// AT2G14770 /// AT3G24390 /// AT3G42730 /// AT4G03300 /// AT4G05280 /// AT4G08880 /// AT5G34990 /// AT5G35643 /// AT5G36860	putative protein various predicted proteins, Arabidopsis thaliana
246644_at	720.2	P	1160.2	P	806.4	P	894.7	P	---	AT5G35100	putative protein
246645_at	405	P	481.8	P	363.1	P	408.3	P	---	AT5G35080	putative protein ;supported by full-length cDNA: Ceres:232091.
246646_at	1.1	A	1.3	A	2	A	1.3	A	---	AT5G35090	putative protein ;supported by full-length cDNA: Ceres:42538.
246647_at	19	A	13.4	A	16.7	A	20.2	A	---	AT5G35130	putative protein predicted proteins from different species
246648_at	1.1	A	2.6	A	2.8	A	1.4	A	---	AT5G35140	putative protein predicted proteins from different species
246649_at	8.5	A	24.8	A	27.1	A	5.8	A	---	AT5G35150	putative protein predicted proteins, Arabidopsis thaliana
246650_at	912.2	P	1157.4	P	894.9	P	1182.2	P	---	AT5G35160	putative protein p76, Homo sapiens, EMBL:HSU81006
246651_at	1429.3	P	1558.8	P	1335.1	P	1536.7	P	---	AT5G35170	adenylate kinase -like protein adenylate kinase (EC 2.7.4.3), chloroplast, maize, PIR:S45634
246652_at	1.3	A	1	A	3.5	A	18.2	M	---	AT5G35190	extensin -like protein extensin, soybean, PIR:T06782
246653_at	381	P	444.9	P	356.9	P	479.7	P	---	AT5G35200	putative protein clathrin assembly protein short form, Rattus norvegicus, EMBL:AF041373
246654_s_at	1368.8	P	1636	P	1566.8	P	1804.4	P	EGY1	AT5G35210 /// AT5G35220	putative protein predicted protein from Synechocystis sp.
246655_at	11.9	A	16.7	A	24.3	A	10.5	A	---	AT5G35230	hypothetical protein
246656_at	4.4	A	10.8	A	39	A	24.7	A	---	AT5G35240	hypothetical protein
246657_at	20.9	A	1.8	A	2.6	A	9.6	A	---	AT5G35250	putative protein predicted proteins, Arabidopsis thaliana
246658_at	0.6	A	11.1	P	0.9	A	2.5	A	---	AT5G35260	putative protein predicted proteins, Arabidopsis thaliana
246659_at	17.3	A	2.8	A	26.4	A	9.2	A	---	AT5G35270	putative protein predicted proteins Arabidopsis thaliana
246660_at	872.6	P	1127	P	968.5	P	1007.5	P	---	AT5G35180	putative protein predicted protein, Arabidopsis thaliana; supported by cDNA: gi_16930704_gb_AF436836.1_AF436836
246661_at	0.4	A	0.1	A	0.6	A	7.5	A	---	AT5G35280	putative protein various predicted proteins, Arabidopsis thaliana
246662_at	12.1	A	15.5	A	34.4	A	2.6	A	---	AT5G35290	putative protein
246663_at	5.9	A	4.2	A	16.7	A	4.2	A	---	AT5G35300	putative protein
246664_at	3.2	A	6.2	A	19	A	6.4	A	---	AT5G34800	putative protein predicted proteins - Arabidopsis thaliana
246665_s_at	69.6	A	51.9	A	75	A	36.7	A	---	AT4G04140 /// AT5G34820	putative protein predicted proteins - Arabidopsis thaliana
246666_at	39.1	P	21.2	A	35.1	P	37	A	---	AT5G34830	hypothetical protein
246667_at	3.9	A	7.1	A	9.3	A	3.8	A	---	AT5G34840	putative protein hypothetical proteins - Arabidopsis thaliana
246668_at	1.5	A	2.9	A	7.1	A	2.2	A	---	---	putative protein
246669_at	12.3	A	17.9	A	30.7	A	2.9	A	---	AT5G30500	galactinol synthase, putative
246670_at	15.9	A	3.8	A	7.1	A	0.3	A	---	AT5G30520	putative protein
246671_at	9.4	A	22.1	A	4.2	A	25.1	A	---	AT5G30450	putative protein
246672_at	12.1	A	22.4	M	12.8	A	16.3	A	---	AT5G30470	putative protein
246673_at	7938.3	P	8713.3	P	8403.1	P	9065	P	RPS1	AT5G30510	ribosomal protein S1 ;supported by full-length cDNA: Ceres:4565.
246674_at	179.6	P	161.5	P	166.8	P	188.1	P	---	AT5G30490	bcnt-like protein ; supported by full-length cDNA: Ceres: 9811.
246675_at	23.4	A	20.9	A	10.7	A	29.3	P	---	AT5G30420	putative protein
246676_at	16.9	A	1.5	A	7.9	A	8.5	A	---	AT5G30440	putative protein
246677_at	2.1	A	3.7	A	17.5	A	3.5	A	---	AT5G30380	putative protein predicted proteins - Arabidopsis thaliana
246678_at	17.4	A	4.4	A	37.6	A	25.6	A	---	AT5G33200	putative protein predicted replication A1 proteins - Arabidopsis thaliana
246679_at	1.4	A	1.9	A	4.2	A	5.8	A	---	AT5G33240	putative protein replication protein A1 - Xenopus laevis, PIR:A43458
246680_at	23.2	A	40.7	A	65.6	A	15.6	A	---	AT5G33260	putative protein predicted proteins - Arabidopsis thaliana
246681_at	278	P	434.4	P	330.8	P	368.7	P	---	AT5G33280	chloride channel-like protein chloride channel protein ClC-1 - Nicotiana tabacum, PIR:T02939
246682_at	1657.1	P	1249.8	P	1245.3	P	1052.6	P	XGD1	AT5G33290	putative protein EXOSTOSIN-1 (PUTATIVE TUMOR SUPPRESSOR PROTEIN EXT1) - Homo sapiens, EMBL:S79639
246683_at	77.9	P	66.8	P	93.6	P	90.2	P	---	AT5G33300	putative protein chromokinesin KIF4 - Homo sapiens, EMBL:AF179308
246684_at	23.2	A	30.3	A	45.9	A	29.4	A	CDR1	AT5G33340	putative protein nucleoid DNA-binding protein cnd41, chloroplast - Nicotiana tabacum, PIR:T01996
246685_at	16.2	A	6.6	A	23.2	A	8.8	A	---	AT5G33350	putative protein nucleoid DNA-binding protein cnd41, chloroplast - Nicotiana tabacum, PIR:T01996
246686_at	17.4	A	37.2	A	5	A	27.8	A	---	AT5G33380	putative protein predicted proteins - Arabidopsis thaliana
246687_at	329.3	P	281.7	P	194.5	P	293.7	P	---	AT5G33370	putative protein proline-rich protein APG - Arabidopsis thaliana, PIR:S21961; supported by full-length cDNA: Ceres: 34612.
246688_at	18	P	1.8	A	15	A	9.1	A	---	AT5G34450	putative protein predicted proteins - Arabidopsis thaliana
246689_at	7.2	A	5.7	A	37.9	P	1	A	---	AT5G34460	putative protein predicted proteins - Arabidopsis thaliana
246690_at	4.5	A	24.4	A	17.1	A	8.3	A	---	---	hypothetical protein
246691_at	37.3	A	29.8	A	62.8	A	24.8	A	---	AT5G34790	putative protein predicted proteins - Arabidopsis thaliana
246692_at	19.2	A	8.6	A	19.2	A	12.8	A	---	---	putative protein predicted protein, Arabidopsis thaliana
246693_at	1.7	A	1.5	A	2.9	A	2.3	A	---	AT5G29070	putative protein
246694_at	16.1	A	8.4	A	22.9	A	1	A	---	---	putative protein
246695_at	6.5	A	6.2	A	11.7	A	7.5	A	---	AT5G29090	putative protein
246696_at	17.9	A	22.7	A	3.7	A	2.2	A	---	AT5G29100	putative protein predicted protein, Arabidopsis thaliana
246697_at	2.4	A	4.5	A	5.4	A	6.9	A	---	AT5G29210	putative protein
246698_at	8.1	A	15.1	A	23.9	A	6	A	---	AT5G30480	putative protein
246699_at	698.1	P	605.5	P	608.1	P	606.5	P	---	AT5G27990	putative protein predicted proteins, Saccharomyces cerevisiae and Schizosaccharomyces pombe;supported by full-length cDNA: Ceres:5109.
246700_at	38.9	A	68.1	P	80.9	P	86.5	P	---	AT5G28030	cysteine synthase - like cysteine synthase, Arabidopsis thaliana, EMBL:AB024283;supported by full-length cDNA: Ceres:108171.
246701_at	350	P	478.8	P	327.8	P	404.2	P	CYSD2	AT5G28020	cysteine synthase ;supported by full-length cDNA: Ceres:154690.
246702_at	2772.3	P	2564.5	P	2823.4	P	2741.8	P	---	AT5G28050	putative cytidine deaminase - like putative cytidine deaminase, Cicer arietinum, EMBL:AJ006764;supported by full-length cDNA: Ceres:37242.
246703_at	39.2	A	25.3	A	36.2	A	29.5	A	WNK9	AT5G28080	mitogen activated protein kinase - like probable mitogen activated protein kinase , Oryza sativa, PIR:T02951
246704_at	15.4	A	23.8	P	41.9	P	37.9	M	---	AT5G28090	putative protein
246705_x_at	1.1	A	2.9	A	1.9	A	21.3	A	---	AT5G28110 /// AT5G28120	putative protein predicted resistance protein, Arabidopsis thaliana
246706_at	10.5	A	10	A	2.1	A	10.5	A	---	AT5G28130	putative protein predicted proteins, Arabidopsis thaliana
246707_at	6	A	7.5	A	8.1	A	14	A	---	AT5G28140	putative protein
246708_at	394.9	P	357.9	P	617.3	P	355.8	P	---	AT5G28150	putative protein various predicted proteins, Arabidopsis thaliana
246709_s_at	0.7	A	0.4	A	3	A	4.9	A	---	AT5G28160 /// AT5G28180	putative protein many predicted proteins, Arabidopsis thaliana
246710_at	5	A	9.9	A	6.8	A	19.1	A	---	AT5G28170	putative protein predicted proteins, Arabidopsis thaliana
246711_at	1.1	A	1.7	A	1.4	A	1.1	A	---	AT5G28190	putative protein
246712_at	11.8	A	14.6	A	1.4	A	16.4	A	---	---	putative protein various predicted proteins, Arabidopsis thaliana
246713_at	6.5	A	17.2	A	58.9	P	27.5	A	---	AT5G28210	mRNA capping enzyme - like capping enzyme 1a, Xenopus laevis, PIR:JC7197
246714_at	314.6	P	291.3	P	240.2	P	336.6	P	---	AT5G28220	putative protein predicted proteins, Arabidopsis thaliana, D.melanogaster, C.elegans and S.pombe
246715_at	37.4	A	23.4	A	7.3	A	40.7	A	---	AT5G28230	putative protein glucose-6-phosphate/phosphate-translocator precursor, Zea mays, PIR:T01210
246716_s_at	26.8	P	14.9	A	4.4	A	36.4	P	---	AT5G28910 /// AT5G28960	putative protein
246717_at	40.6	A	34.9	A	49.6	A	16.8	A	---	AT5G28920	putative protein
246718_at	4.4	A	9.2	A	9.3	A	16.9	A	---	AT5G28930	putative protein various predicted proteins, Arabidopsis thaliana
246719_at	1.2	A	3.7	A	15.3	A	0.6	A	---	AT5G28940	homology to many predicted putative replication proteins eg EMBL:AC007662 replication protein A1, Xenopus laevis, PIR:A43458
246720_at	15.8	A	0.5	A	9.7	A	3.9	A	---	AT5G28950	putative protein predicted proteins, Arabidopsis thaliana and Sorghum bicolor
246721_at	14.2	A	11.3	A	40.6	A	32.6	A	---	---	putative protein glycine-rich protein, Phalaenopsis sp., EMBL:PS34746
246722_at	1.7	A	5.6	A	6.5	A	6.7	A	---	AT5G29020	putative protein various predicted proteins, Arabidopsis thaliana
246723_at	2.1	A	3.8	A	7.8	A	2.9	A	---	AT5G29030	putative protein various predicted proteins, Arabidopsis thaliana
246724_at	206.6	P	109.3	P	190	P	163.9	P	---	AT5G29000	putative protein CDPK substrate protein 1, Mesembryanthemum crystallinum, EMBL:AF219972;supported by full-length cDNA: Ceres:13378.
246725_at	20.9	A	34.1	A	7	A	43.8	A	---	AT5G29040	putative protein various predicted proteins, Arabidopsis thaliana
246726_at	2.4	A	1.7	A	2.7	A	3.3	A	---	AT5G29050	putative protein predicted protein, Arabidopsis thaliana
246727_at	141.9	P	70.2	P	113.4	P	84.8	P	---	AT5G28010	major latex protein homolog - like major latex protein homolog, common ice plant, PIR:T12249
246728_at	367.1	P	389.9	P	310.7	P	462.4	P	---	AT5G28040	putative protein various predicted proteins, Arabidopsis thaliana and Oryza sativa
246729_at	3.4	A	0.8	A	1.1	A	9.1	A	---	AT5G28070	putative protein
246730_at	4052	P	3576.6	P	5442.1	P	3919.8	P	---	AT5G28060	40S ribosomal protein S19 - like 40S ribosomal protein S19, Cyanophora paradoxa, EMBL:CPA245654;supported by full-length cDNA: Ceres:27178.
246731_at	57.1	P	38.7	P	52.3	P	77.3	P	ACBP5	AT5G27630	putative protein RING finger rngB protein, cytosolic - Dictyostelium discoideum, PIR:S68824
246732_at	169.9	P	142.7	P	213.2	P	165.1	P	---	AT5G27650	putative protein hypothetical protein F22F7.12 - Arabidopsis thaliana, EMBL:AC009606
246733_at	131.5	P	50.4	P	164.4	P	97.3	P	---	AT5G27660	serine protease-like protein serine protease OMI - Homo sapiens, EMBL:AF020760
246734_at	35.8	A	29.9	P	39.2	A	26.9	A	RECQSIM	AT5G27680	putative protein WRN (Werner syndrome) protein - Mus musculus, EMBL:AF241636; supported by cDNA: gi_16604618_gb_AY059754.1_
246735_at	1160.5	P	1281.8	P	1168.3	P	1336.5	P	HTA7	AT5G27670	histone H2A-like protein histone H2A - Brassica napus, EMBL:AJ245999; supported by cDNA: gi_14326515_gb_AF385711.1_AF385711
246736_at	913.6	P	1066.5	P	1219.3	P	1026.5	P	---	AT5G27560	putative protein hypothetical protein slr1702 - Synechocystis sp., PIR:S75312; supported by cDNA: gi_13877992_gb_AF370259.1_AF370259
246737_at	240.4	P	273.2	P	260.3	P	267.7	P	---	AT5G27710	putative protein
246738_at	484.2	P	543.6	P	633.8	P	533.3	P	EMB2775	AT5G27740	replication factor C - like replication factor C 38K chain, Homo sapiens, PIR:T09573
246739_at	19.8	P	23.5	A	49.4	P	24.2	A	---	AT5G27800	putative protein predicted protein, Arabidopsis thaliana
246740_at	2	A	10	A	6.7	A	1.1	A	---	AT5G27810	putative protein
246741_at	878.1	P	1039.3	P	852.6	P	1099.6	P	emb1644	AT5G27720	glycine rich protein - like glycine rich protein, Nicotiana tabacum, PIR:S54169;supported by full-length cDNA: Ceres:39561.
246742_at	826.4	P	766.1	P	752.3	P	653.4	P	TOPP8	AT5G27840	TOPP8 serine/threonine protein phosphatase type one ;supported by full-length cDNA: Ceres:38656.
246743_at	185	P	199.8	P	132.8	P	241.6	P	---	AT5G27750	putative protein predicted proteins, Arabidopsis thaliana;supported by full-length cDNA: Ceres:153200.
246744_at	5543	P	3443.9	P	4812.8	P	4200.3	P	---	AT5G27760	putative protein predicted protein, Arabidopsis thaliana; supported by full-length cDNA: Ceres: 108472.
246745_at	4623.1	P	3970.5	P	4486.5	P	4300.3	P	---	AT5G27770	60S ribosomal protein L22 - like ribosomal protein L22 (cytosolic), Rattus norvegicus, PIR:S52084; supported by full-length cDNA: Ceres: 19722.
246746_at	823	P	894.9	P	756.5	P	995.2	P	---	AT5G27820	putative protein predicted proteins, Oryza sativa and Arabidopsis thaliana;supported by full-length cDNA: Ceres:20143.
246747_at	7757.7	P	7988.1	P	9244.5	P	7525.9	P	---	AT5G27700	ribosomal protein S21 - like ribosomal protein S21, Zea mays, PIR:T03945;supported by full-length cDNA: Ceres:93174.
246748_at	367	P	476.6	P	420.1	P	495.1	P	---	AT5G27730	putative protein predicted protein, Drosophila melanogaster; supported by cDNA: gi_14334591_gb_AY034969.1_
246749_at	552.7	P	538.3	P	414.3	P	514.7	P	---	AT5G27830	putative protein ; supported by cDNA: gi_14532675_gb_AY039962.1_
246750_at	167.6	P	180.2	P	150.2	P	154.4	P	AT5G27860	---	putative protein predicted proteins, Drosophila melanogaster, Caenorhabditis elegans and Arabidopsis thaliana
246751_at	14.2	A	1.4	A	6.2	A	5.4	A	---	AT5G27870	pectin methyl-esterase - like protein pectin methyl-esterase PER, Medicago truncatula, EMBL:MTR249611
246752_at	19.3	P	26.9	P	50.8	P	16.5	A	---	AT5G27890	putative protein predicted proteins, Arabidopsis thaliana
246753_at	3.1	A	3.8	A	25.4	A	10.3	A	---	---	putative protein
246754_at	30.2	A	27.2	A	32.7	A	7.8	A	NF-YC8	AT5G27910	transcription factor - like protein Hap5a transcription factor, Arabidopsis thaliana, EMBL:Y13726
246755_at	322.9	P	231.2	P	344	P	223.2	P	---	AT5G27920	F-box protein family contains similarity to leucine-rich repeats containing F-box protein FBL3 GI:5919219 from [Homo sapiens]
246756_at	677.4	P	546.4	P	657	P	590	P	---	AT5G27930	protein phosphatase - like protein phosphatase-2C, Mesembryanthemum crystallinum, EMBL:AF075581;supported by full-length cDNA: Ceres:23348.
246757_at	8.2	A	36.4	A	46.7	A	39.3	A	WPP3	AT5G27940	Expressed protein ; supported by full-length cDNA: Ceres: 19054.
246758_at	7278.4	P	6768.6	P	8348	P	7583.2	P	---	AT5G27850	60S ribosomal protein - like 60S ribosomal protein L18, Arabidopsis thaliana, SWISSPROT:RL18_ARATH; supported by cDNA: gi_15810152_gb_AY056141.1_
246759_at	305.9	P	387.5	P	314.5	P	335.5	P	---	AT5G27950	putative protein kinesin heavy chain-like protein, potato, PIR:T07397
246760_at	307.9	P	335.3	P	306.6	P	298.1	P	---	AT5G27970	putative protein predicted proteins, Caenorhabditis elagans and Saccharomyces cerevisiae
246761_at	3.7	A	12.2	A	30	A	26.8	A	---	AT5G27980	embryonic abundant protein - like embryonic abundant protein gD-34, upland cotton, PIR:S04046
246762_at	248.3	P	208.4	P	288.9	P	245.1	P	CYCH;1	AT5G27620	cyclin H-like protein cycH (CAK associated cyclinH homolog) - Populus tremula x Populus tremuloides, EMBL:AF092743
246763_at	774.2	P	670.3	P	536.1	P	675.4	P	NHX1	AT5G27150	NHE1 Na+/H+ exchanger ; supported by cDNA: gi_6650176_gb_AF056190.1_AF056190
246764_s_at	2.4	A	1.9	A	0.8	A	1.1	A	---	AT2G13640 /// AT2G27780 /// AT5G27310	putative protein At2g27780 and At2g13640 - Arabidopsis thaliana, EMBL:AC005824, EMBL:AC007063
246765_at	209.8	P	188.5	P	299.5	P	161.7	P	---	AT5G27330	glutamic acid-rich protein hypothetical protein T12H1.9 - Arabidopsis thaliana, EMBL:AC009177
246766_at	37.1	A	35.2	A	72.5	A	44.1	A	---	AT5G27340	hypothetical protein
246767_at	697.2	P	584	P	763.9	P	676.1	P	---	AT5G27395	putative protein CG6949 - Drosophila melanogaster, EMBL:AE003739
246768_at	407.1	P	430.2	P	519.5	P	464.8	P	---	AT5G27400 /// AT5G27410	putative protein hypothetical proteins - different species
246769_at	113.1	P	150.1	P	102.5	P	111.5	P	---	AT5G27440	hypothetical protein
246770_at	264.9	P	188.4	P	165.9	P	153.8	P	---	AT5G27460	putative protein DNA-binding protein - Triticum aestivum, EMBL:AF091837
246771_at	0.7	A	0.9	A	1	A	3.8	A	---	AT5G27480	putative protein putative replication proteins - Arabidopsis thaliana
246772_at	280	P	445.2	P	424.9	P	395.4	P	---	AT5G27490	putative protein unknown protein T12H1.25 - Arabidopsis thaliana, EMBL:AC009177
246773_at	20.5	A	30.9	A	21.3	A	32.7	A	---	AT5G27510	protein kinase-like protein MAP3Ka MEK kinase - Arabidopsis thaliana, EMBL:U58918
246774_at	7.1	A	34.4	A	43	A	43.2	A	---	AT5G27530	polygalacturonase-like protein polygalacturonase - Lycopersicon esculentum, EMBL:AF118567
246775_at	836.8	P	796.7	P	925.6	P	770.1	P	MIRO1	AT5G27540	putative protein GTP-binding proteins at the N-terminus
246776_at	92.9	P	143.4	P	92.8	P	162	P	---	AT5G27550	kinesin-like protein kinesin-like heavy chain - Arabidopsis thaliana, EMBL:AF080249
246777_at	149.2	P	186.4	P	106.5	P	154.4	P	---	AT5G27420	RING-H2 zinc finger protein-like RING-H2 zinc finger protein ATL6 - Arabidopsis thaliana, EMBL:AF132016;supported by full-length cDNA: Ceres:106078.
246778_at	359.3	P	375	P	371.3	P	437.9	P	MK	AT5G27450	mevalonate kinase supported by full-length cDNA: Ceres:1045.
246779_at	711.8	P	380.1	P	551.8	P	366.4	P	PNC2	AT5G27520	putative protein peroxisomal integral membrane protein - Homo sapiens;supported by full-length cDNA: Ceres:20865.
246780_at	2629.7	P	2614.2	P	2979.6	P	2401	P	---	AT5G27470	seryl-tRNA synthetase ; supported by cDNA: gi_15293240_gb_AY051054.1_
246781_at	530.7	P	709.1	P	549.9	P	509.1	P	SFP1	AT5G27350	sugar transporter-like protein putative sugar transporter (SUGTL2) - Arabidopsis thaliana, EMBL:AJ249968; supported by cDNA: gi_15294181_gb_AF410282.1_AF410282
246782_at	83.1	P	121.1	P	97.1	P	84.1	P	GID1C	AT5G27320	putative protein PrMC3 - Pinus radiata, EMBL:AF110333 and to estereases of different species; supported by cDNA: gi_15451145_gb_AY054653.1_
246783_at	96.3	P	168.6	P	110.6	P	100.2	P	SFP2	AT5G27360	sugar transporter-like protein putative sugar transporter (SUGTL1) - Arabidopsis thaliana, EMBL:AJ249967; supported by cDNA: gi_14585700_gb_AY026255.1_
246784_at	491.7	P	639.1	P	516.5	P	671.6	P	---	AT5G27430	signal peptidase ; supported by cDNA: gi_3044217_gb_AF057144.1_AF057144
246785_at	4565.4	P	2312.1	P	3916.1	P	2678.6	P	GSH2	AT5G27380	glutathione synthetase gsh2 non-consensus AT donor splice site at exon 6, AC acceptor splice site at exon 7; supported by cDNA: gi_758451_gb_U22359.1_ATU22359
246786_at	170.9	P	139.4	P	106.9	P	142.9	P	---	AT5G27410	putative amino acid aminotransferase branched-chain amino acid aminotransferase - Pseudomonas aeruginosa, SWISSPROT:ILVE_PSEAE; supported by cDNA: gi_13605848_gb_AF367323.1_AF367323
246787_s_at	1.8	A	1.4	A	2.1	A	20.7	A	---	AT5G27570 /// AT5G27945	cdc20-like protein putative cdc20 protein - Arabidopsis thaliana, EMBL:AF029262
246788_at	17.7	A	14.3	A	19.2	A	13.3	A	AGL89	AT5G27580	putative protein hypothetical proteins - Arabidopsis thaliana, weak similarity to MADS-box proteins
246789_at	1132.4	P	869.4	P	957	P	820.3	P	LACS7	AT5G27600	long-chain-fatty-acid--CoA ligase-like protein long-chain-fatty-acid--CoA ligase - Brassica napus, EMBL:Z72152
246790_at	41.8	A	38.4	A	60.4	A	27.6	A	---	AT5G27610	putative protein unknown protein F22F7.18 - Arabidopsis thaliana, EMBL:AC009606
246791_at	2588.3	P	2655.3	P	1613.9	P	2036.1	P	---	AT5G27280	putative protein predicted proteins, Arabidopsis thaliana, Drosophila melanogaster and Saccharomyces cerevisiae;supported by full-length cDNA: Ceres:23239.
246792_at	402.4	P	543.3	P	441	P	548.8	P	---	AT5G27290	putative protein predicted proteins, Arabidopsis thaliana;supported by full-length cDNA: Ceres:38304.
246793_at	177	P	238.3	P	159.1	P	195.1	P	---	AT5G27210	putative protein seven transmembrane domain orphan receptor, Mus musculus, EMBL:AF051098;supported by full-length cDNA: Ceres:96808.
246794_s_at	105.3	P	125.9	P	138.1	P	131.7	P	---	AT5G06350 /// AT5G27010	putative protein predicted proteins, Arabidopsis thaliana and Homo sapiens
246795_at	3.9	A	2.9	A	15.3	A	12.6	A	---	AT5G27020	putative protein
246796_at	101.8	P	134.4	P	79.5	P	84	P	---	AT5G26770	putative protein myosin heavy chain, chicken, PIR:S24348;supported by full-length cDNA: Ceres:147806.
246797_at	33.4	P	87.6	P	77.9	P	103.9	P	---	AT5G26790	putative protein ;supported by full-length cDNA: Ceres:39714.
246798_at	27.7	A	35.6	A	14.4	A	41.5	A	---	AT5G26930	putative protein various predicted proteins, Arabidopsis thaliana;supported by full-length cDNA: Ceres:27625.
246799_at	270.9	P	329.3	P	326	P	307.9	P	---	AT5G26940	putative protein various predicted bacterial DNA polymerase subunits;supported by full-length cDNA: Ceres:32265.
246800_at	691.6	P	953.1	P	734.3	P	953.4	P	SHM2	AT5G26780	glycine hydroxymethyltransferase - like protein glycine hydroxymethyltransferase, Solanum tuberosum, EMBL:Z25863; supported by cDNA: gi_14334887_gb_AY035117.1_
246801_at	2413.9	P	2027.1	P	2821.6	P	2113.3	P	---	AT5G26830	threonyl-tRNA synthetase ; supported by cDNA: gi_15081625_gb_AY048205.1_
246802_at	27.9	A	48	P	67.6	P	75.2	P	ATK4	AT5G27000	kinesin-like heavy chain non-consensus AT donor splice site at exon 12; non-consensus AC acceptor splice site at exon 13; supported by cDNA: gi_3421377_gb_AF080249.1_AF080249
246803_at	103.9	P	70.1	P	97.2	P	96	P	SYP41	AT5G26980	tSNARE AtTLG2a ; supported by cDNA: gi_4932458_gb_AF067789.2_AF067789
246804_at	1.5	A	1.4	A	1	A	1.8	A	---	---	putative protein
246805_at	19.4	A	21.2	A	26.6	A	22.6	A	AGL101	AT5G27050	putative protein various predicted transcription factors, Arabidopsis thaliana
246806_at	2.6	A	0.5	A	7	A	16.8	A	---	AT5G27080	putative cdc20 protein
246807_at	55.6	A	45.5	A	58.8	M	43.9	A	GLR2.1	AT5G27100	ion channel - like protein ligand gated channel-like protein, Brassica napus, EMBL:AF109392
246808_at	143.5	P	143.7	P	161.4	P	176.9	P	---	AT5G27110	putative protein many predicted proteins, Arabidopsis thaliana
246809_s_at	663.4	P	412.2	P	719.7	P	472	P	---	AT5G27120 /// AT5G27140	SAR DNA-binding protein - like SAR DNA-binding protein-1, garden pea, PIR:T06377
246810_at	11.6	A	14.3	A	0.6	A	0.9	A	---	AT5G27160	putative protein many predicted proteins, Arabidopsis thaliana
246811_at	3.1	A	3.3	A	9.3	A	4.2	A	---	AT5G27170	putative protein
246812_at	1	A	0.4	A	7.6	A	0.4	A	---	AT1G43205 /// AT4G07523 /// AT5G27180	putative protein predicted proteins, Arabidopsis thaliana
246813_at	3.2	A	0.8	A	2	A	1.4	A	---	AT5G27190	putative protein various predicted proteins, Arabidopsis thaliana
246814_at	39	A	8.1	A	50.4	M	12.5	A	ACP5	AT5G27200	acyl carrier protein precursor - like acyl carrier protein precursor, field mustard, PIR:A26860
246815_at	87.2	P	50.9	P	108.6	P	61	P	---	AT5G27220	putative protein integrin analogue, Saccharomyces cerevisiae, EMBL:SCINTANA
246816_at	39.2	P	32.6	A	65.3	A	25.5	A	---	AT5G27230	putative protein
246817_at	50.8	P	61.5	P	77.5	P	87.2	P	---	AT5G27240	putative protein various predicted proteins, Arabidopsis thaliana
246818_at	320.1	P	299.1	P	314.9	P	312.3	P	EMB976	AT5G27270	putative protein crp1, Zea mays, PIR:T01685
246819_at	1.3	A	0.1	A	0.8	A	8.5	A	---	AT5G26900	WD-repeat protein - like WD-repeat protein, carrot, PIR:T14352
246820_at	192.7	P	222.4	P	211.3	P	218	P	---	AT5G26910	putative protein predicted proteins, Arabidopsis thaliana
246821_at	199.9	P	534.5	P	209.1	P	286.8	P	CBP60G	AT5G26920	calmodulin-binding - like protein calmodulin-binding protein TCB60, Nicotiana tabacum, EMBL:U58971
246822_at	182.6	P	201	P	217.5	P	198.2	P	---	AT5G26960	putative protein predicted proteins, Arabidopsis thaliana and Oryza sativa
246823_at	8.2	A	2.2	A	6	A	1.9	A	---	AT5G26970	putative protein
246824_at	553.6	P	575	P	534	P	578.9	P	---	AT5G26990	drought-induced protein - like non-consensus AT donor splice site at exon 3, AC acceptor splice site at exon 4, drought-induced protein Di19, Arabidopsis thaliana, EMBL:X78584
246825_at	311.7	P	125.4	P	238.1	P	96	P	---	AT5G26260	putative protein various predicted proteins, Arabidopsis thaliana; supported by cDNA: gi_15293178_gb_AY051023.1_
246826_at	4.8	A	8.7	A	5.3	A	9.5	A	UGT72E3	AT5G26310	UTP-glucose glucosyltransferase - like protein UTP-glucose glucosyltransferase, cassava, PIR:S41951
246827_at	58.1	P	87.5	P	78.9	P	93.2	P	---	AT5G26330	copper binding - like protein mavicyanin, zucchini, PIR:S72218
246828_at	3.4	A	3.3	A	11.8	A	5	A	---	AT5G26350	putative protein hypothetical protein, Plasmodium falciparum
246829_at	4108.2	P	3672.1	P	3918.4	P	4075.9	P	ATGWD3	AT5G26570	putative protein pyruvate water dikinase, Archaeoglobus fulgidus, PIR:F69338
246830_at	2004.2	P	2176.3	P	2218.9	P	1942.6	P	---	AT5G26360	chaperonin gamma chain - like protein chaperonin containing TCP-1 complex gamma chain, African clawed frog, PIR:S54210; supported by cDNA: gi_14532703_gb_AY039976.1_
246831_at	1119.8	P	1290.9	P	618.6	P	925.6	P	MSS1	AT5G26340	hexose transporter - like protein hexose transporter HT2, Lycopersicon esculentum, EMBL:LES132224; supported by cDNA: gi_15010579_gb_AY045591.1_
246832_at	1258.2	P	793.8	P	1338.6	P	837.8	P	---	AT5G26600	putative protein isopenicillin N epimerase, Streptomyces clavuligerus, EMBL:M32324
246833_at	1.1	A	1.7	A	1.3	A	1.1	A	---	AT5G26620	putative protein
246834_at	21.8	A	17.3	A	21.9	A	6.9	A	---	AT5G26630	putative protein homeotic protein boi1AP3, Brassica oleracea, EMBL:U67453
246835_at	16.8	A	36	A	51.6	A	25.3	A	---	AT5G26640	putative protein putative APC11 anaphase-promoting complex subunit, Drosophila melanogaster, EMBL:DME251510
246836_s_at	1.8	A	12.3	A	12.1	A	8.4	A	---	AT5G26650 /// AT5G27960	putative protein MADS box protein AGL29, Arabidopsis thaliana, PIR:T02331
246837_at	92.7	P	219.9	P	82.1	P	172.9	P	---	---	pectin acetylesterase precursor - like protein pectinacetylesterase precursor, Vigna radiata, PIR:S68805
246838_at	187.7	P	113.4	P	196	P	137.7	P	---	AT5G26680	flap endonuclease - like protein OsFEN-1, Oryza sativa, EMBL:AB021666
246839_at	111.5	P	79	P	77.3	A	141.4	P	---	AT5G26720	putative protein
246840_at	478.2	P	424.5	P	414.6	P	365.4	P	---	AT5G26610	putative protein ;supported by full-length cDNA: Ceres:108509.
246841_at	20.9	A	12	A	9.8	A	3.8	A	---	AT5G26700	nectarin - like protein nectarin I precursor, Nicotiana plumbaginifolia, EMBL:AF132671; supported by full-length cDNA: Ceres: 14379.
246842_at	106	P	77.9	P	61.5	P	93.4	P	---	AT5G26731	Expressed protein ; supported by full-length cDNA: Ceres: 30174.
246843_at	473.5	P	510.7	P	437	P	457.2	P	---	AT5G26740	putative protein various predicted proteins, Arabidopsis thaliana, Caenorhabditis elegans and Drosophila melanogaster; supported by cDNA: gi_15292726_gb_AY050797.1_
246844_at	45.8	A	54.5	P	57.6	A	44.7	P	ATMYB86	AT5G26660	transcription factor ATMYB4 ; supported by cDNA: gi_2280529_dbj_AB005889.1_AB005889
246845_at	1604.6	P	1698.3	P	1809.6	P	1578.8	P	---	AT5G26710	glutamyl-tRNA synthetase ; supported by cDNA: gi_3435195_gb_AF067773.1_AF067773
246846_at	541.6	P	567.2	P	501.3	P	609.9	P	---	AT5G26760	putative protein
246847_at	766.3	P	854.1	P	878.6	P	772.1	P	ATIREG3	AT5G26820	putative protein ferroportin1, Mus musculus, EMBL:AF226613
246848_at	5.4	A	9.2	A	7.5	A	7.4	A	---	AT5G26840	putative protein
246849_at	303.1	P	493.3	P	485.4	P	474.2	P	---	AT5G26850	putative protein various predicted proteins, Arabidopsis thaliana, Homo sapiens and Caenorhabdidtis elegans
246850_at	488	P	332.7	P	480.9	P	373.1	P	LON1	AT5G26860	Lon protease homolog 2 precursor almost identical to Lon protease homolog 2 mitochondrial precursor SP:P93655, GI:1848290 from [Arabidopsis thaliana]
246851_at	0.3	A	2.3	A	2	A	1.3	A	---	AT5G26880	putative protein various predicted proteins, Arabidopsis thaliana
246852_at	2419.5	P	2132	P	2660.5	P	2008.1	P	---	AT5G26880	putative protein various predicted bacterial rRNA methylases
246853_at	35.7	P	24.1	A	31.9	A	11.7	A	---	AT5G26890	putative protein
246854_at	3.3	A	3.8	A	11.6	A	2.1	A	---	AT5G26200	mitochondrial carrier - like protein mitochondrial carrier protein, Ribes nigrum, EMBL:RNI7580;supported by full-length cDNA: Ceres:6836.
246855_at	290.3	P	122.7	P	389.7	P	157.8	P	---	AT5G26280	putative protein various predicted proteins, Arabidopsis thaliana;supported by full-length cDNA: Ceres:1360.
246856_at	504.9	P	462.4	P	508.3	P	450.7	P	AL4	AT5G26210	nucleic acid binding protein - like nucleic acid binding protein, Oryza sativa, PIR:T02745;supported by full-length cDNA: Ceres:32443.
246857_at	6.1	A	6.7	A	8.7	A	1.4	A	---	AT5G25920	putative protein
246858_at	355.2	P	367.8	P	341.5	P	301.2	P	---	AT5G25930	receptor-like protein kinase - like receptor-like protein kinase 5, Arabidopsis thaliana, PIR:S27756
246859_at	1.3	A	1.7	A	3.7	A	2.4	A	---	AT5G25950	putative protein various predicted proteins, Arabidopsis thaliana
246860_at	527.5	P	585.9	P	620.6	P	573.9	P	---	AT5G25840	putative protein various predicted proteins, Arabidopsis thaliana;supported by full-length cDNA: Ceres:28528.
246861_at	95.9	P	147.4	P	138.9	P	139.7	P	IAA28	AT5G25890	putative protein phytochrome-associated protein 1, Arabidopsis thaliana, EMBL:AF088281;supported by full-length cDNA: Ceres:2499.
246862_at	1301.6	P	1313.6	P	1068.5	P	1319.3	P	PEX4	AT5G25760	E2, ubiquitin-conjugating enzyme, putative ubiquitin-conjugating enzyme, Pichia pastoris, PIR:A53848; supported by full-length cDNA: Ceres: 102813.
246863_at	1650.3	P	1298.9	P	1430.2	P	1137.8	P	---	AT5G25940	nodulin - like protein early nodulin N93, Glycine max, EMBL:D13506;supported by full-length cDNA: Ceres:21669.
246864_at	631.4	P	574.4	P	654	P	476.3	P	GA3	AT5G25900	cytochrome P450 GA3 ; supported by cDNA: gi_3342248_gb_AF047719.1_AF047719
246865_s_at	1153.7	P	911.1	P	1114.4	P	1060.5	P	TIF3B1	AT5G25780 /// AT5G27640	eukaryotic translation initiation factor - like protein eukaryotic translation initiation factor 3, Nicotiana tabacum, EMBL:Y11996; supported by cDNA: gi_7689382_gb_AF255680.1_AF255680
246866_at	25.6	A	6.4	A	22.8	A	17.6	A	---	AT5G25960	putative protein various predicted proteins, Arabidopsis thaliana
246867_at	14.9	A	1.7	A	4.8	A	12.2	A	---	AT5G25990	putative protein various predicted proteins, Arabidopsis thaliana
246868_at	27.1	A	28.7	A	18.6	A	22.8	A	---	AT5G26010	protein phosphatase - like protein phosphatase-2C, Mesembryanthemum crystallinum, AF075579
246869_at	29.5	A	15.8	A	38.7	A	36	A	---	AT5G26020	putative protein various predicted proteins, Plasmodium falciparum and Caenorhabditis elegans
246870_at	2235.6	P	2034.4	P	2090.7	P	1870.7	P	FC1	AT5G26030	ferrochelatase-I
246871_at	10.2	A	21.6	P	22.6	A	23	P	---	AT5G26070	extensin - like protein pAP8 protein, Nicotiana tabacum, PIR:S33159
246872_at	23.2	A	3.8	A	17.8	A	11.4	A	---	AT5G26080	extensin - like protein hydroxyproline-rich glycoprotein precursor, Nicotiana tabacum, PIR:S06733
246873_at	36.2	A	24.9	A	17.6	A	7.1	A	---	AT5G26100	putative protein
246874_at	2.9	A	4.3	A	7.7	A	7.3	A	ASD2	AT5G26120	arabinosidase - like protein arabinosidase asdI, Bacteroides ovatus, EMBL:BO15178
246875_at	20.3	A	29.7	A	70.2	P	15.6	A	---	AT5G26130	pathogenesis-related protein - like pathogenesis-related protein 1 precursor 18.9K, Arabidopsis thaliana, PIR:S71270
246876_at	2.5	A	1.2	A	21.1	A	3.7	A	---	AT5G26140	putative protein various predicted lysine decarboxylase proteins, Arabidopsis thaliana
246877_at	1.7	A	1.1	A	4.4	A	2.3	A	---	AT5G26150	putative protein various predicted protein kinases, Arabidopsis thaliana
246878_at	19.5	A	12.3	A	3.6	A	3.4	A	---	AT5G26060	putative protein self-incompatibility protein S1 precursor, Papaver rhoeas, PIR:S69186;supported by full-length cDNA: Ceres:23558.
246879_at	575.7	P	361.6	P	402.4	P	389.6	P	---	AT5G26110	endopeptidase - like protein O-sialoglycoprotein endopeptidase, Methanococcus jannaschii, pir:A64441;supported by full-length cDNA: Ceres:21854.
246880_s_at	11213.3	P	12520.3	P	15255.8	P	10403.8	P	TGG2	AT5G25980 /// AT5G26000	myrosinase TGG2 ; supported by cDNA: gi_13507564_gb_AF360348.1_AF360348
246881_at	177.6	P	176.9	P	116.4	P	148.9	P	HDA2	AT5G26040	putative protein histone deacetylase/AcuC/AphA family protein, Deinococcus radiodurans, PIR:H75470; supported by cDNA: gi_16226803_gb_AF428336.1_AF428336
246882_at	334.7	P	177	P	233.2	P	250.2	P	---	AT5G26180	putative protein predicted proteins, Homo sapiens, Caenorhabditis elegans and Drosophila melanogaster
246883_at	61.1	P	54.7	P	33.9	P	58.5	P	---	AT5G26190	putative protein many predicted proteins, Arabidopsis thaliana
246884_at	230	P	265.4	P	718.4	P	258.4	P	---	AT5G26220	putative protein cation transport protein chaC, Escherichia coli, PIR:G64868
246885_at	79.2	P	145.9	P	84.7	P	149.2	P	---	AT5G26230	putative protein predicted protein, Arabidopsis thaliana
246886_at	445.1	P	436.3	P	496.8	P	410.5	P	CLC-D	AT5G26240	CLC-d chloride channel protein
246887_at	25.2	A	27.2	A	33	A	11.1	A	---	AT5G26250	hexose transporter - like protein hexose transporter HT2, Lycopersicon esculentum, EMBL:LES132224
246888_at	567.8	P	264	P	366.4	P	238.4	P	---	AT5G26270	putative protein
246889_at	16.3	A	7.9	A	26.5	A	15.7	A	---	AT5G25470	putative protein various predicted proteins, Arabidopsis thaliana; supported by full-length cDNA: Ceres: 29201.
246890_at	48.5	A	17.1	A	38.3	A	28.3	A	---	AT5G25410	Expressed protein ; supported by cDNA: gi_15529243_gb_AY052246.1_
246891_at	154	P	168	P	198.5	P	201.1	P	---	AT5G25490	putative protein various predicted proteins, Oryza sativa and Arabidopsis thaliana
246892_at	150.4	P	145	P	136.2	P	155.3	P	---	AT5G25500	putative protein predicted protein, Oryza sativa
246893_at	470.4	P	661.6	P	520.3	P	577.7	P	---	AT5G25520	PHD finger protein - like PHD finger protein 3, Homo sapiens, EMBL:AF091622
246894_at	18.9	A	1.7	A	1.8	A	13.3	A	---	AT5G25530	heat-shock protein - like heat-shock protein hsp40, Homo sapiens, PIR:JN0912
246895_at	1053.8	P	1198.7	P	1009.5	P	1144.9	P	CID6	AT5G25540	putative protein predicted protein, Arabidopsis thaliana
246896_at	4.5	A	3.6	A	5.6	A	12.7	A	---	AT5G25550	extensin - like protein Pex1 extensin-like protein, Lycopersicon esculentum, EMBL:AF159296
246897_at	1100.1	P	1032.9	P	937.4	P	1024.3	P	---	AT5G25560	putative protein predicted proteins, Arabidopsis thaliana and Drosophila melanogaster
246898_at	38	A	57.9	P	52.9	P	48.4	P	---	AT5G25580	putative protein
[truncated: 20,812 more rows]
