# Supplementary material for: Excessive ammonium assimilation by plastidic glutamine synthetase causes ammonium toxicity in Arabidopsis thaliana
Source: Nat Commun. 2021 Aug 16;12:4944. doi: 10.1038/s41467-021-25238-7 (PMC8367978; doi:10.1038/s41467-021-25238-7)
Supplement: Supplementary file 8 — Source data [file 41467_2021_25238_MOESM8_ESM.xlsx]

## Sheet: Fig. 1
The source data for Fig. 1b.
Shoot FW
10 mM NH4+		5 mM NH4+ & 5 mM NO3-		10 mM NO3-
Col	ami2	Col	ami2	Col	ami2
87.96	117.36	81.43	74.08	89.24	64.99
90.5	168.22	101.9	82.45	91.15	77.31
93.58	210.81	111.25	77.97	109.5	68.08
90.18	152.93	101.51	72.83	92.91	77.29
76.02	168.46	103.92	88.34	117.2	69.51
111.34	247.19
103.26	196.24
117.53	191.2
119.71	268.31
109.91	220.89
P = 6.272e-05 (Welch's t-test)		P = 0.009662 (Welch's t-test)		P = 0.004338 (Welch's t-test)
The source data for Fig. 1c.
Shoot FW		Root FW
Col	ami2	Col	ami2
78.98	246.59	86.13	158.17
100.22	260.85	87.97	156.95
90.73	243.35	111.96	171.22
97.67	244.15	113.06	167.56
80.08	239.1	91.17	159.18
71.07	94.82	68.84	103.34
73.12	135.92	71.52	147.02
75.61	170.33	64.95	108.87
72.86	123.56	75.56	150.9
61.42	136.11	65.22	152.24
89.96	199.73	75.23	173.61
83.43	158.56	73.36	137.42
94.96	154.49	94.9	107.25
96.72	216.79	91.42	162.21
88.81	178.47	77.72	154.63
113.37	254.09	112.45	165.87
131.55	262.09	136.78	151.17
124.17	238.08	120.39	148.64
130.07	256.88	128.37	158.45
125.77	254.12	121.98	163.55
121.32	254.69	130.98	154.78
119.71	251.62	116.73	157.1
122.95	258.95	118.47	163.09
108.35	243.02	133.54	159.12
147.09	247.46	131.31	158.94
The source data for Fig. 1d.
Shoot FW
0.4 mM NH4+		2 mM NH4+		10 mM NH4+
Col	ami2	Col	ami2	Col	ami2
4.2	3.88	5	5.4	1.68	4.65
3.95	3.28	5	5.08	2.37	4.15
3.75	3.38	6.27	7.07	1.45	3.57
4.23	3.35	5.62	5.83	1.97	4.72
3.72	3.7	6.27	5.88	0.9	4.72
The source data for Fig. 1e.
The source data of Fig. 1e are shown in Supplementary Data 1
NH4-inducible Exp1		P = 7.386e-08 (Welch's t-test)
NH4-inducible Exp2		P = 4.123e-08 (Welch's t-test)
NH4-repressive Exp1		P = 0.01645 (Welch's t-test)
NH4-repressive Exp2		P = 0.007035 (Welch's t-test)

## Sheet: Fig. 2
The source data for Fig. 2b.
GLN2 expression (GLN2/ACT3)
10 mM NH4+			10 mM NO3-
Col	ami2	gln2	Col	ami2	gln2
0.95	0.17	0.1	2.11	0.19	0.14
0.96	0.13	0.1	2.35	0.18	0.14
1.09	0.19	0.08	2.03	0.22	0.14
GLN2
10 mM NH4+			10 mM NO3-
Col	ami2	gln2	Col	ami2	gln2
34.06	6.39	3.7	105.51	8.02	5.57
38.53	4.8	3.3	106.83	8.03	5.62
47.21	7.62	3.43	97.92	8.57	6.08
ACT3
10 mM NH4+			10 mM NO3-
Col	ami2	gln2	Col	ami2	gln2
55.13	57.44	57.48	76.85	66.37	59.67
62.08	56.79	53.55	69.95	67.71	60.4
66.42	60.53	62.81	74.38	60.9	66.11
The source data for Fig. 2c.
The source data for Fig. 2e.
Shoot FW
10 mM NH4+			10 mM NO3-
Col	ami2	gln2	Col	ami2	gln2
8.5	14.8	17	34.7	20.2	15.9
7.7	14	12.2	27.2	19.6	22.9
8.9	12.3	16.3	28.2	16.3	18.4
10.2	14.6	13.4	32.9	24.7	19.3
10.5	11.1	14.9	40.8	22.2	18.2
8.2	10.9	12.9
8.3	16.1	13.7
9.4	16.6	14.1

## Sheet: Fig. 3
The source data for Fig. 3a.
GLN2 expression (GLN2/ACT3)						GLN2						ACT3
5 d		8 d		11 d		5 d		8 d		11 d		5 d		8 d		11 d
Shoot	Root	Shoot	Root	Shoot	Root	Shoot	Root	Shoot	Root	Shoot	Root	Shoot	Root	Shoot	Root	Shoot	Root
0.95	0.41	0.88	0.37	1.13	0.51	21.89	11.24	46.57	16.24	45.54	24.44	3.5	4.14	3.44	2.89	3.73	4.43
1.05	0.4	0.99	0.37	0.88	0.53	25.55	11	52.12	15.88	35.97	22.8	3.73	4.2	3.41	2.81	3.79	4.02
1	0.48	1.13	0.36	0.99	0.54	22.28	12.96	46.67	13.36	41.91	22.34	3.39	4.12	2.69	2.43	3.95	3.88
P = 0.0001338 (Welch's t-test)		P = 0.01266 (Welch's t-test)		P = 0.02126 (Welch's t-test)
The source data for Fig. 3b.
GLN1;2 expression (GLN1;2/ACT3)						GLN1;2						ACT3
5 d		8 d		11 d		5 d		8 d		11 d		5 d		8 d		11 d
Shoot	Root	Shoot	Root	Shoot	Root	Shoot	Root	Shoot	Root	Shoot	Root	Shoot	Root	Shoot	Root	Shoot	Root
0.93	6.73	0.97	6.45	0.95	4.7	11	94.05	33.35	185.49	55.7	326.03	3.5	4.14	3.44	2.89	3.73	4.43
0.95	6.7	1.1	6.9	0.95	4.56	11.92	94.97	37.36	193.11	56.65	287.1	3.73	4.2	3.41	2.81	3.79	4.02
1.12	7.18	0.93	6.45	1.09	4.9	12.81	99.81	24.84	156.42	67.55	297.63	3.39	4.12	2.69	2.43	3.95	3.88
P = 0.000152 (Welch's t-test)		P = (Welch's t-test)		P = 0.0002153 (Welch's t-test)
The source data for Fig. 3c.
Shoot FW
Col/Col	Col/ami2	ami2/Col	ami2/ami2
11.2	10.48	18	19.52
9.04	10.48	16.96	16.64
11.28	9.84	17.92	15.28
9.92	12.88	11.6	11.6
12.16	6.96	16.72	16.08
8.96	10.48	16.08	11.52
9.28	12.24	15.04	17.28
9.92	12.24	16.88	18.72
The source data for Fig. 3d.
Shoot FW
Col/Col	Col/gln1;2	gln1;2/Col	gln1;2/gln1;2
10.34	7.04	11.22	5.94
6.82	6.16	9.68	2.86
10.12	3.08	13.42	6.6
9.68	7.26	13.64	8.14
9.02	8.36	13.2	7.26
10.78	4.62	8.14	4.18
8.36	3.08	7.26	5.28
11	6.38	11.44	2.64
7.7	2.86	14.08	4.84
4.18	1.32	5.5	3.08

## Sheet: Fig. 4
The source data for Fig. 4a.
NH4+
10 mM NH4+			10 mM NO3-
Col	ami2	gln2	Col	ami2	gln2
12.4	142.49	149.31	2.58	86.7	107.14
13.88	153.31	124.85	1.9	127.03	107.82
12.31	119.83	91.55	2	93.4	130.71
The source data for Fig. 4c.
Gln/Glu
10 mM NH4+			10 mM NO3-
Col	ami2	gln2	Col	ami2	gln2
9.67	3.15	3.39	0.64	0.74	0.64
9.81	5.04	3.65	0.61	0.76	0.59
9.52	4.4	4.03	0.64	0.65	0.67

## Sheet: Fig. 5
The source data for Fig. 5a.
The source data of Fig. 5a are shown in Supplementary Data 2
H+-inducible Exp1		P = 1.085e-05 (Welch's t-test)
H+-inducible Exp2		P = 4.504e-05 (Welch's t-test)
H+-repressive Exp1		P = 0.002596 (Welch's t-test)
H+-repressive Exp2		P = 0.005493 (Welch's t-test)
The source data for Fig. 5b.
ALMT1 expression (ALMT1/ACT3)								ALMT1		ACT3
10 mM NH4+				10 mM NO3-				10 mM NH4+		10 mM NH4+
Col		ami2		Col		ami2		Col	ami2	Col	ami2
Mock	MSX	Mock	MSX	Mock	MSX	Mock	MSX	Mock	Mock	Mock	Mock
1.02	ND	0.09	ND	ND	ND	ND	ND	81.48	8.68	81.1	100.87
1.06	ND	0.08	ND	ND	ND	ND	ND	88.95	10.51	85.45	140.1
0.92	ND	0.1	ND	ND	ND	ND	ND	84.42	10.22	93.38	107.03
P = 0.001766 (Welch's t-test)
ALMT1			ACTIN2
The source data for Fig. 5c.
H+ conc. of shoots
10 mM NH4+				10 mM NO3-
Col		ami2		Col		ami2
Mock	MSX	Mock	MSX	Mock	MSX	Mock	MSX
7.08	1.38	2.09	0.98	0.46	0.43	0.55	0.62
6.03	2.04	1.78	0.98	0.37	0.58	0.46	0.59
9.33	1.45	3.24	1.1	0.43	0.78	0.54	0.59
The source data for Fig. 5d.
H+ efflux from shoots
10 mM NH4+				10 mM NO3-
Col		ami2		Col		ami2
Mock	MSX	Mock	MSX	Mock	MSX	Mock	MSX
4.92	-0.18	0.76	-0.49	-0.55	-0.89	-0.71	-0.66
3.16	0.1	1.22	-0.27	0.2	-0.47	-0.27	-0.77
1.99	-0.38	-0.18	-0.78	-0.13	-0.66	-1.02	-1.13

## Sheet: Fig. 6
The source data for Fig. 6a.
Shoot FW
10 mM NH4+		10 mM NO3-
pH 5.7	pH 6.7 (NH3)	pH 5.7	pH 6.7 (NH3)
0.79	1.99	3.23	3.62
0.86	2.29	3.01	3.35
0.68	1.98	3.16	3.53
The source data for Fig. 6b.
H+ conc. of shoots
10 mM NH4+		10 mM NO3-
pH 5.7	pH 6.7 (NH3)	pH 5.7	pH 6.7 (NH3)
2.4	0.74	0.48	0.41
2.57	0.89	0.48	0.42
2	0.78	0.45	0.42
The source data for Fig. 6c.
Shoot FW
pH 5.7			pH 6.7
Col	ami2	gln2	Col	ami2	gln2
1.43	3.7	3.7	3	6.27	5
1.13	3.77	3.33	4	3.2	6.6
1.6	4.03	3.7	3.77	6.57	4.7
1.57	3.73	3.43	5.37	4.73	4.93
1.37	3.97	3.8	4.6	5.13	5.23
1.57	3.67	2.53	3.43	4.43	6.07
The source data for Fig. 6d.
Shoot FW					Shoot FW
10 mM NH4+		10 mM NO3-			10 mM NH4+		10 mM NO3-
Col	stop1-k	Col	stop1-k		Col	stop1-m	Col	stop1-m
74.92	77.15	88.07	95.8		106.61	77.38	102.4	105.07
137.47	92.89	94.43	103.36		144.5	74.71	91.84	100.89
110	86.18	106.85	99.12		87.78	70.14	110.14	108.43
119.01	70.77	87.77	107.22		115.57	80.35	100.16	114.59
90.73	79	122.89	108.03		125.96	78.42	95.47	110.37
80.6	83.43				72.81	56.62
101.31	107.29				66.61	49.11
104.31	90.31				97.55	47.55
82.6	85.15				127.78	91.09
106.95	94.12				92.07	92.67
88.82	86.56				91.75	89.38
97.53	100.4				101.91	88.16
103.03	92.91				90.93	85.53
114.9	100.11				86.01	80.74
94.61	92.42				100.15	81.9
122.23	95.36				103.35	71.22
100.34	84.78				87.51	91.32
85.87	84.67				104.48	78.75
84.76	81.61				104.22	82.23
					92.43	81.04
P = 0.01203 (Welch's t-test)		P = 0.7184 (Welch's t-test)			P = 7.792e-05 (Welch's t-test)		P = 0.08122 (Welch's t-test)
The source data for Fig. 6e.
Shoot FW
10 mM NH4+		10 mM NH4+ & 2.5 mM NO3-
Col/Col	nr/Col	Col/Col	nr/Col
8	8.5	28.2	2.5
3.9	6.8	28.4	5
7.3	7.7	35.2	4.6

## Sheet: Suppl. Fig. 1
The source data for Suppl. Fig. 1b.
Shoot FW
10 mM NH4Cl
Col	ami2
0.89	2.05
1.01	2.44
0.97	2.15
1.02	2.2
0.88	2.07
0.9	2.26
0.78	1.81
1.03	2.51
1.02	2.32
0.95	2.27
P = 4.873e-10 (Welch's t-test)
The source data for Suppl. Fig. 1c.
Shoot FW
10 mM NH4+ & 0 mM NO3-		10 mM NH4+ & 0.1 mM NO3-		10 mM NH4+ & 0.5 mM NO3-		10 mM NH4+ & 1.0 mM NO3-		10 mM NH4+ & 5.0 mM NO3-
Col	ami2	Col	ami2	Col	ami2	Col	ami2	Col	ami2
1.33	2.33	2.87	6.15	5.62	8.62	6.67	10.12	14.57	11.72
1.11	2.72	1.48	5.13	5.08	6.68	8.19	9.83	13.29	10.6
0.96	2.87	3.16	5.77	6.59	9.17	6.8	9.34	14.23	12.27
1.02	2.45	3.06	4.36	5.22	8.1	8.73	9.77	10.94	9.87
0.99	2.75	1.81	5.02	5.24	8.25	6.38	10.44	10.9	12.47
1.1	2.21	2.12	5.31	5.16	7.72	7.61	9.11	12.25	9.41
1	2.81	1.78	4.53	6.17	8.65	5.76	10.72	12.31	10.28
0.96	2.6	1.69	4.51	5.67	6.35	7.99	11.62	13.45	13.72
1.23	2.8	2.26	4.82	5.18	6.33	8.37	10.81	12.47	13.35
1.13	3.15	2.51	5.06	4.44	9.48	7.3	10.91	11.26	13.34
P = 8.499e-10 (Welch's t-test)		P = 3.385e-09 (Welch's t-test)		P = 2.954e-05 (Welch's t-test)		P = 9.988e-07 (Welch's t-test)		P = 0.1986 (Welch's t-test)
The source data for Suppl. Fig. 1d.
Shoot FW
10 mM NH4+ & 0 mM NO3-		10 mM NH4+ & 0.1 mM NO3-		10 mM NH4+ & 0.5 mM NO3-		10 mM NH4+ & 1.0 mM NO3-		10 mM NH4+ & 5.0 mM NO3-
Col	ami2	Col	ami2	Col	ami2	Col	ami2	Col	ami2
122.79	215.62	126.19	270.38	103.45	158.62	90.34	137.07	115.96	93.24
102.27	252.02	65.18	225.47	93.49	122.93	110.94	133.23	105.78	84.32
89.04	265.81	139.01	253.73	121.14	168.74	92.14	126.56	113.21	97.65
94.28	226.91	134.57	191.67	95.95	148.97	118.3	132.45	87.04	78.54
91.47	254.95	79.65	220.72	96.34	151.81	86.43	141.47	86.71	99.26
101.68	204.6	93.28	233.47	94.94	141.94	103.18	123.44	97.46	74.9
92.15	260.47	78.1	199.05	113.46	159.16	78.05	145.31	97.92	81.81
88.6	240.82	74.15	198.22	104.3	116.87	108.32	157.5	107.06	109.17
113.59	259.15	99.56	212.14	95.31	116.41	113.38	146.44	99.24	106.23
104.12	291.63	110.3	222.59	81.63	174.35	98.92	147.86	89.61	106.17
P = 8.784e-10 (Welch's t-test)		P = 3.428e-09 (Welch's t-test)		P = 2.936e-05 (Welch's t-test)		P = 9.998e-07 (Welch's t-test)		P = 0.1991 (Welch's t-test)
The source data for Suppl. Fig. 1e.
Shoot FW
5 d		8 d		11 d
Col	ami2	Col	ami2	Col	ami2
0.24	0.3	0.41	1.19	0.92	1.23
0.23	0.35	0.58	1.16	0.95	1.76
0.26	0.31	0.61	1.04	0.98	2.21
0.2	0.32	0.61	1.03	0.95	1.6
0.24	0.31	0.51	1.03	0.8	1.77
				1.17	2.59
				1.08	2.06
				1.23	2.01
				1.26	2.81
				1.15	2.32
P = 0.0002148 (Welch's t-test)		P = 6.056e-06 (Welch's t-test)		P = 6.279e-05 (Welch's t-test)

## Sheet: Suppl. Fig. 2
The source data for Suppl. Fig. 2a.
CMCU expression (CMCU/ACT3)
10 mM NH4+			10 mM NO3-
Col	ami2	gln2	Col	ami2	gln2
1.1	0.12	0.14	0.01	0.01	0.01
1.06	0.08	0.12	0.01	0.02	0.01
0.83	0.08	0.12	0.01	0.01	0.01
CMCU
10 mM NH4+			10 mM NO3-
Col	ami2	gln2	Col	ami2	gln2
144.49	16.27	19.76	0.94	1.9	1.94
157.17	10.98	15.81	0.89	2.85	1.44
131.93	12.12	18.54	1.17	1.51	1.65
ACT3
10 mM NH4+			10 mM NO3-
Col	ami2	gln2	Col	ami2	gln2
55.13	57.44	57.48	76.85	66.37	59.67
62.08	56.79	53.55	69.95	67.71	60.4
66.42	60.53	62.81	74.38	60.9	66.11
MIOX2 expression (MIOX2/ACT3)
10 mM NH4+			10 mM NO3-
Col	ami2	gln2	Col	ami2	gln2
1.22	0.07	0.16	0.01	0.04	0.22
1.1	0.04	0.12	0.02	0.13	0.16
0.68	0.04	0.05	0.02	0.03	0.29
MIOX2
10 mM NH4+			10 mM NO3-
Col	ami2	gln2	Col	ami2	gln2
103.82	6.19	14.52	1.38	4.11	20.57
105.15	3.11	9.59	2.05	14.02	15.32
68.99	3.63	4.96	1.97	2.95	29.03
ACT3
10 mM NH4+			10 mM NO3-
Col	ami2	gln2	Col	ami2	gln2
55.13	57.44	57.48	76.85	66.37	59.67
62.08	56.79	53.55	69.95	67.71	60.4
66.42	60.53	62.81	74.38	60.9	66.11
PDH2 expression (PDH2/ACT3)
10 mM NH4+			10 mM NO3-
Col	ami2	gln2	Col	ami2	gln2
1.29	0.24	0.14	0.05	0.15	0.09
0.97	0.22	0.13	0.05	0.11	0.08
0.74	0.2	0.12	0.06	0.1	0.08
PDH2
10 mM NH4+			10 mM NO3-
Col	ami2	gln2	Col	ami2	gln2
1.29	0.24	0.14	0.05	0.15	0.09
0.97	0.22	0.13	0.05	0.11	0.08
0.74	0.2	0.12	0.06	0.1	0.08
ACT3
10 mM NH4+			10 mM NO3-
Col	ami2	gln2	Col	ami2	gln2
55.13	57.44	57.48	76.85	66.37	59.67
62.08	56.79	53.55	69.95	67.71	60.4
66.42	60.53	62.81	74.38	60.9	66.11
The source data for Suppl. Fig. 2b.
TIP41 expression (TIP41/ACT3)
10 mM NH4+			10 mM NO3-
Col	ami2	gln2	Col	ami2	gln2
1.01	0.93	1.06	0.72	1.21	1.19
1.02	1.02	1.15	0.79	1.12	1.16
0.95	0.81	1.02	0.77	1.12	1.15
TIP41
10 mM NH4+			10 mM NO3-
Col	ami2	gln2	Col	ami2	gln2
63.98	61.3	69.65	63.82	91.8	80.99
72.34	66.04	70.24	63.15	87.02	80.27
72.64	56.5	73.62	65.86	78.26	87
ACT3
10 mM NH4+			10 mM NO3-
Col	ami2	gln2	Col	ami2	gln2
55.13	57.44	57.48	76.85	66.37	59.67
62.08	56.79	53.55	69.95	67.71	60.4
66.42	60.53	62.81	74.38	60.9	66.11
The source data for Suppl. Fig. 2c.
NIR expression (NIR/ACT3)
10 mM NH4+			10 mM NO3-
Col	ami2	gln2	Col	ami2	gln2
1.1	0.91	0.79	4.51	4.89	5.25
0.98	0.91	0.94	5.31	4.74	5.28
0.92	0.79	0.87	4.12	4.68	5.02
NIR
10 mM NH4+			10 mM NO3-
Col	ami2	gln2	Col	ami2	gln2
7.06	6.1	5.3	40.56	37.98	36.63
7.1	6.04	5.88	43.44	37.55	37.27
7.18	5.59	6.41	35.83	33.34	38.81
ACT3
10 mM NH4+			10 mM NO3-
Col	ami2	gln2	Col	ami2	gln2
55.13	57.44	57.48	76.85	66.37	59.67
62.08	56.79	53.55	69.95	67.71	60.4
66.42	60.53	62.81	74.38	60.9	66.11

## Sheet: Suppl. Fig. 3
The source data for Suppl. Fig. 3b.
GLN1;1 expression (GLN1;1/ACT3)
10 mM NH4+			10 mM NO3-
Col	ami2	gln2	Col	ami2	gln2
0.92	1.93	2.16	0.45	1.99	1.45
1.07	2.54	2.59	0.4	1.95	1.21
1.01	1.66	2.86	0.55	1.75	1.74
GLN1;1
10 mM NH4+			10 mM NO3-
Col	ami2	gln2	Col	ami2	gln2
74.55	163.44	182.58	50.68	194.2	127.76
97.63	212.47	204.02	40.87	194.09	107.88
99.07	148.11	264.35	59.93	157.06	168.99
ACT3
10 mM NH4+			10 mM NO3-
Col	ami2	gln2	Col	ami2	gln2
55.13	57.44	57.48	76.85	66.37	59.67
62.08	56.79	53.55	69.95	67.71	60.4
66.42	60.53	62.81	74.38	60.9	66.11
GLN1;2 expression (GLN1;2/ACT3)
10 mM NH4+			10 mM NO3-
Col	ami2	gln2	Col	ami2	gln2
0.97	0.84	0.99	0.44	0.9	0.82
1.01	0.95	1.07	0.47	0.85	0.78
1.02	0.85	1.04	0.46	0.74	0.87
GLN1;2
10 mM NH4+			10 mM NO3-
Col	ami2	gln2	Col	ami2	gln2
76.36	68.67	81.3	48.43	85.21	70.35
90.13	77.12	82.22	46.8	82.22	67.64
96.69	73.84	93.22	49.43	64.17	82.03
ACT3
10 mM NH4+			10 mM NO3-
Col	ami2	gln2	Col	ami2	gln2
55.13	57.44	57.48	76.85	66.37	59.67
62.08	56.79	53.55	69.95	67.71	60.4
66.42	60.53	62.81	74.38	60.9	66.11
GLN1;3 expression (GLN1;3/ACT3)
10 mM NH4+			10 mM NO3-
Col	ami2	gln2	Col	ami2	gln2
1.02	0.72	0.86	0.34	0.55	0.5
1.11	0.81	0.91	0.35	0.51	0.5
0.87	0.59	0.84	0.41	0.49	0.51
GLN1;3
10 mM NH4+			10 mM NO3-
Col	ami2	gln2	Col	ami2	gln2
81.71	60.17	71.86	38.26	53.43	43.23
100.03	66.87	70.73	35.73	49.83	43.68
84.58	51.59	76.61	44.02	43.52	49.35
ACT3
10 mM NH4+			10 mM NO3-
Col	ami2	gln2	Col	ami2	gln2
55.13	57.44	57.48	76.85	66.37	59.67
62.08	56.79	53.55	69.95	67.71	60.4
66.42	60.53	62.81	74.38	60.9	66.11
The source data for Suppl. Fig. 3d.
Shoot FW		Shoot FW
10 mM NH4+		10 mM NO3-
Col	gln2	Col	gln2
1.18	2.93	15.28	10.25
1.71	2.56	13.04	11.34
1.83	2.88	15.49	9.06
1.74	2.25	14.95	9.04
1.48	2.53	14.43	7.89
1.54	2.59	P = 0.0001684 (Welch's t-test)
1.68	2.77
1.8	2.45
1.83	2.7
1.37	2.65
P = 2.98e-09 (Welch's t-test)
The source data for Suppl. Fig. 3f.
Shoot FW		Shoot FW
10 mM NH4+		10 mM NO3-
Col	gln2-2	Col	gln2-2
1.01	3.43	13.29	6.74
1.42	2.82	11.64	5.66
1.5	3.21	11.48	6
1.47	3.2	9.7	7.56
1.12	3.12	P = 0.002218 (Welch's t-test)
1.81	2.94
1.25	2.83
P = 2.86e-08 (Welch's t-test)

## Sheet: Suppl. Fig. 4
The source data for Suppl. Fig. 4a.
Shoot FW
10 mM NH4+			10 mM NO3-
Col	gln1;2-1	gln1;2-2	Col	gln1;2-1	gln1;2-2
13.3	4.2	5.9	42.1	35.8	36.5
15.6	8.7	10.8	54.6	39.6	39.8
10.4	7.8	6.4	42.5	38.1	29.4
15.3	6	7.5	46.1	40.2	46.3
12.9	6.3	6.9	48	42.5	42.1
13.1	5	8.9	40.3	40.7	35.3
11.5	7.1	8.3	46.8	38.6	38.6
15	7	7.4	37.2	41.8	31.4
11.8	7.8	6.7	36.8	39.6	41.5
12.6	5.9	7.5	53.4	43.6	37.3
The source data for Suppl. Fig. 4c.
Shoot FW
10 mM NH4+
Col	gln1;2-1	gln1;2-2
1.03	0.91	1.12
1.3	0.9	0.98
1.18	0.88	1.08
1.27	0.97	0.72
1.04	0.8	0.84

[truncated: 11 more sheets: Suppl. Fig. 5, Suppl. Fig. 6, Suppl. Fig. 7, Suppl. Fig. 8, Suppl. Fig. 9, Suppl. Fig. 10, Suppl. Fig. 11, Suppl. Fig. 12, Suppl. Fig. 13, Suppl. Fig. 14, Suppl. Fig. 15]
